# Supplementary material for: HECT, UBA and WWE domain containing 1 represses cholesterol efflux during CD4+ T cell activation in Sjögren’s syndrome
Source: Front Pharmacol. 2023 Jun 26;14:1191692. doi: 10.3389/fphar.2023.1191692 (PMC10330700; doi:10.3389/fphar.2023.1191692)
Supplement: Supplementary file 1 [file Table2.XLSX]

## Sheet: Sheet1
Additional file4.Protein identification information by mass spectrometry assay
ID	Description
Sptan1	Spectrin alpha chain, non-erythrocytic 1 OS=Mus musculus OX=10090 GN=Sptan1 PE=1 SV=4
Myh9	Myosin-9 OS=Mus musculus OX=10090 GN=Myh9 PE=1 SV=4
Sptan1	Spectrin alpha chain, non-erythrocytic 1 OS=Mus musculus OX=10090 GN=Sptan1 PE=1 SV=1
Sptbn1	Spectrin beta chain, non-erythrocytic 1 OS=Mus musculus OX=10090 GN=Sptbn1 PE=1 SV=2
Cltc	Clathrin heavy chain 1 OS=Mus musculus OX=10090 GN=Cltc PE=1 SV=3
Flna	Filamin, alpha (Fragment) OS=Mus musculus OX=10090 GN=Flna PE=1 SV=1
Tln1	Talin-1 OS=Mus musculus OX=10090 GN=Tln1 PE=1 SV=2
Actn4	Alpha-actinin-4 OS=Mus musculus OX=10090 GN=Actn4 PE=1 SV=1
Actb	Actin, cytoplasmic 1 OS=Mus musculus OX=10090 GN=Actb PE=1 SV=1
Atp1a1	Sodium/potassium-transporting ATPase subunit alpha-1 OS=Mus musculus OX=10090 GN=Atp1a1 PE=1 SV=1
Hspa8	Heat shock cognate 71 kDa protein OS=Mus musculus OX=10090 GN=Hspa8 PE=1 SV=1
Fbn1	Fibrillin-1 OS=Mus musculus OX=10090 GN=Fbn1 PE=1 SV=2
Atp5f1b	ATP synthase subunit beta, mitochondrial OS=Mus musculus OX=10090 GN=Atp5f1b PE=1 SV=2
Lrp2	Low-density lipoprotein receptor-related protein 2 OS=Mus musculus OX=10090 GN=Lrp2 PE=1 SV=1
Hspd1	60 kDa heat shock protein, mitochondrial OS=Mus musculus OX=10090 GN=Hspd1 PE=1 SV=1
Pcx	Pyruvate carboxylase OS=Mus musculus OX=10090 GN=Pcx PE=1 SV=1
Aco2	Aconitate hydratase, mitochondrial OS=Mus musculus OX=10090 GN=Aco2 PE=1 SV=1
Tubb5	Tubulin beta-5 chain OS=Mus musculus OX=10090 GN=Tubb5 PE=1 SV=1
Col6a3	Collagen, type VI, alpha 3 OS=Mus musculus OX=10090 GN=Col6a3 PE=1 SV=2
Hspg2	Basement membrane-specific heparan sulfate proteoglycan core protein OS=Mus musculus OX=10090 GN=Hspg2 PE=1 SV=1
Hsp90ab1	Heat shock protein HSP 90-beta OS=Mus musculus OX=10090 GN=Hsp90ab1 PE=1 SV=3
Hspa5	Endoplasmic reticulum chaperone BiP OS=Mus musculus OX=10090 GN=Hspa5 PE=1 SV=3
Tubb4b	Tubulin beta-4B chain OS=Mus musculus OX=10090 GN=Tubb4b PE=1 SV=1
Actn1	Alpha actinin 1a OS=Mus musculus OX=10090 GN=Actn1 PE=1 SV=1
Eef2	Elongation factor 2 OS=Mus musculus OX=10090 GN=Eef2 PE=1 SV=2
Glud1	Glutamate dehydrogenase 1, mitochondrial OS=Mus musculus OX=10090 GN=Glud1 PE=1 SV=1
Flnb	Filamin-B OS=Mus musculus OX=10090 GN=Flnb PE=1 SV=3
Actc1	Actin, alpha cardiac muscle 1 OS=Mus musculus OX=10090 GN=Actc1 PE=1 SV=1
Ogdh	2-oxoglutarate dehydrogenase, mitochondrial OS=Mus musculus OX=10090 GN=Ogdh PE=1 SV=3
Msn	Moesin OS=Mus musculus OX=10090 GN=Msn PE=1 SV=3
Vcp	Transitional endoplasmic reticulum ATPase OS=Mus musculus OX=10090 GN=Vcp PE=1 SV=4
Vim	Vimentin OS=Mus musculus OX=10090 GN=Vim PE=1 SV=3
Tkt	Transketolase OS=Mus musculus OX=10090 GN=Tkt PE=1 SV=1
Idh2	Isocitrate dehydrogenase [NADP], mitochondrial OS=Mus musculus OX=10090 GN=Idh2 PE=1 SV=3
Tubb2b	Tubulin beta-2B chain OS=Mus musculus OX=10090 GN=Tubb2b PE=1 SV=1
Tubb2a	Tubulin beta-2A chain OS=Mus musculus OX=10090 GN=Tubb2a PE=1 SV=1
Gclc	Glutamate--cysteine ligase catalytic subunit OS=Mus musculus OX=10090 GN=Gclc PE=1 SV=4
Pgam1	Phosphoglycerate mutase 1 OS=Mus musculus OX=10090 GN=Pgam1 PE=1 SV=3
Hsp90b1	Endoplasmin OS=Mus musculus OX=10090 GN=Hsp90b1 PE=1 SV=2
Gdi2	Rab GDP dissociation inhibitor beta OS=Mus musculus OX=10090 GN=Gdi2 PE=1 SV=1
Hspa9	Stress-70 protein, mitochondrial OS=Mus musculus OX=10090 GN=Hspa9 PE=1 SV=3
Atp5f1a	ATP synthase subunit alpha, mitochondrial OS=Mus musculus OX=10090 GN=Atp5f1a PE=1 SV=1
Alb	Serum albumin OS=Mus musculus OX=10090 GN=Alb PE=1 SV=3
Fn1	Fibronectin OS=Mus musculus OX=10090 GN=Fn1 PE=1 SV=1
Tuba1c	Tubulin alpha-1C chain OS=Mus musculus OX=10090 GN=Tuba1c PE=1 SV=1
Tubb4a	Tubulin beta-4A chain OS=Mus musculus OX=10090 GN=Tubb4a PE=1 SV=3
Eef1a1	Elongation factor 1-alpha 1 OS=Mus musculus OX=10090 GN=Eef1a1 PE=1 SV=3
Vcl	Vinculin OS=Mus musculus OX=10090 GN=Vcl PE=1 SV=4
Aldh6a1	Methylmalonate-semialdehyde dehydrogenase [acylating], mitochondrial OS=Mus musculus OX=10090 GN=Aldh6a1 PE=1 SV=1
Dync1h1	Cytoplasmic dynein 1 heavy chain 1 OS=Mus musculus OX=10090 GN=Dync1h1 PE=1 SV=2
Col12a1	Collagen alpha-1(XII) chain OS=Mus musculus OX=10090 GN=Col12a1 PE=2 SV=3
Tuba1a	Tubulin alpha-1A chain OS=Mus musculus OX=10090 GN=Tuba1a PE=1 SV=1
Aldob	Fructose-bisphosphate aldolase B OS=Mus musculus OX=10090 GN=Aldob PE=1 SV=3
Lmna	Prelamin-A/C OS=Mus musculus OX=10090 GN=Lmna PE=1 SV=2
Hsp90aa1	Heat shock protein HSP 90-alpha OS=Mus musculus OX=10090 GN=Hsp90aa1 PE=1 SV=4
Pgk1	Phosphoglycerate kinase 1 OS=Mus musculus OX=10090 GN=Pgk1 PE=1 SV=4
Tuba4a	Tubulin alpha chain (Fragment) OS=Mus musculus OX=10090 GN=Tuba4a PE=1 SV=1
Plec	Plectin OS=Mus musculus OX=10090 GN=Plec PE=1 SV=1
Gatm	Glycine amidinotransferase, mitochondrial OS=Mus musculus OX=10090 GN=Gatm PE=1 SV=1
Oplah	5-oxoprolinase OS=Mus musculus OX=10090 GN=Oplah PE=1 SV=1
Calr	Calreticulin OS=Mus musculus OX=10090 GN=Calr PE=1 SV=1
Atp6v1a	V-type proton ATPase catalytic subunit A OS=Mus musculus OX=10090 GN=Atp6v1a PE=1 SV=2
Aldh2	Aldehyde dehydrogenase, mitochondrial OS=Mus musculus OX=10090 GN=Aldh2 PE=1 SV=1
Myh10	Myosin-10 OS=Mus musculus OX=10090 GN=Myh10 PE=1 SV=1
Nnt	NAD(P) transhydrogenase, mitochondrial OS=Mus musculus OX=10090 GN=Nnt PE=1 SV=2
Iqgap1	Ras GTPase-activating-like protein IQGAP1 OS=Mus musculus OX=10090 GN=Iqgap1 PE=1 SV=2
Mdh2	Malate dehydrogenase, mitochondrial OS=Mus musculus OX=10090 GN=Mdh2 PE=1 SV=3
Gapdh	Glyceraldehyde-3-phosphate dehydrogenase OS=Mus musculus OX=10090 GN=Gapdh PE=1 SV=1
Lamc1	Laminin subunit gamma-1 OS=Mus musculus OX=10090 GN=Lamc1 PE=1 SV=2
Cap1	Adenylyl cyclase-associated protein 1 OS=Mus musculus OX=10090 GN=Cap1 PE=1 SV=4
Aco1	Cytoplasmic aconitate hydratase OS=Mus musculus OX=10090 GN=Aco1 PE=1 SV=3
Ahnak	AHNAK nucleoprotein (desmoyokin) OS=Mus musculus OX=10090 GN=Ahnak PE=1 SV=1
Cndp2	Cytosolic non-specific dipeptidase OS=Mus musculus OX=10090 GN=Cndp2 PE=1 SV=1
Lamc1	Laminin subunit gamma-1 OS=Mus musculus OX=10090 GN=Lamc1 PE=1 SV=1
Actbl2	Beta-actin-like protein 2 OS=Mus musculus OX=10090 GN=Actbl2 PE=1 SV=1
Eno1	Alpha-enolase OS=Mus musculus OX=10090 GN=Eno1 PE=1 SV=3
Pkm	Pyruvate kinase PKM OS=Mus musculus OX=10090 GN=Pkm PE=1 SV=4
Aldoa	Fructose-bisphosphate aldolase OS=Mus musculus OX=10090 GN=Aldoa PE=1 SV=1
Ndufs1	NADH-ubiquinone oxidoreductase 75 kDa subunit, mitochondrial OS=Mus musculus OX=10090 GN=Ndufs1 PE=1 SV=2
Ahcy	Adenosylhomocysteinase OS=Mus musculus OX=10090 GN=Ahcy PE=1 SV=3
Lamb1	Laminin subunit beta-1 OS=Mus musculus OX=10090 GN=Lamb1 PE=1 SV=1
Tpm1	Tropomyosin alpha-1 chain OS=Mus musculus OX=10090 GN=Tpm1 PE=1 SV=1
Eif4a1	Eukaryotic initiation factor 4A-I OS=Mus musculus OX=10090 GN=Eif4a1 PE=1 SV=1
Pdia3	Protein disulfide-isomerase A3 OS=Mus musculus OX=10090 GN=Pdia3 PE=1 SV=2
Gdi1	Rab GDP dissociation inhibitor alpha OS=Mus musculus OX=10090 GN=Gdi1 PE=1 SV=3
Glul	Glutamine synthetase OS=Mus musculus OX=10090 GN=Glul PE=1 SV=6
Lcp1	Plastin-2 OS=Mus musculus OX=10090 GN=Lcp1 PE=1 SV=4
Vdac1	Voltage-dependent anion-selective channel protein 1 OS=Mus musculus OX=10090 GN=Vdac1 PE=1 SV=3
Acaa2	3-ketoacyl-CoA thiolase, mitochondrial OS=Mus musculus OX=10090 GN=Acaa2 PE=1 SV=3
Sdha	Succinate dehydrogenase [ubiquinone] flavoprotein subunit, mitochondrial OS=Mus musculus OX=10090 GN=Sdha PE=1 SV=1
Col6a1	Collagen alpha-1(VI) chain OS=Mus musculus OX=10090 GN=Col6a1 PE=1 SV=1
Ywhae	14-3-3 protein epsilon OS=Mus musculus OX=10090 GN=Ywhae PE=1 SV=1
Ddah1	N(G),N(G)-dimethylarginine dimethylaminohydrolase 1 OS=Mus musculus OX=10090 GN=Ddah1 PE=1 SV=3
Ppp2r1a	Serine/threonine-protein phosphatase 2A 65 kDa regulatory subunit A alpha isoform OS=Mus musculus OX=10090 GN=Ppp2r1a PE=1 SV=3
Tpm1	Tropomyosin alpha-1 chain OS=Mus musculus OX=10090 GN=Tpm1 PE=1 SV=1
KRT1	SWISS-PROT:P04264 Tax_Id=9606 Gene_Symbol=KRT1 Keratin, type II cytoskeletal 1
Got2	Aspartate aminotransferase, mitochondrial OS=Mus musculus OX=10090 GN=Got2 PE=1 SV=1
Uba1	Ubiquitin-like modifier-activating enzyme 1 OS=Mus musculus OX=10090 GN=Uba1 PE=1 SV=1
Npm1	Nucleophosmin OS=Mus musculus OX=10090 GN=Npm1 PE=1 SV=1
Calb1	Calbindin OS=Mus musculus OX=10090 GN=Calb1 PE=1 SV=2
Ezr	Ezrin OS=Mus musculus OX=10090 GN=Ezr PE=1 SV=3
Pdha1	Pyruvate dehydrogenase E1 component subunit alpha, somatic form, mitochondrial OS=Mus musculus OX=10090 GN=Pdha1 PE=1 SV=1
Atp6v1b2	V-type proton ATPase subunit B, brain isoform OS=Mus musculus OX=10090 GN=Atp6v1b2 PE=1 SV=1
Anxa6	Annexin A6 OS=Mus musculus OX=10090 GN=Anxa6 PE=1 SV=3
Idh1	Isocitrate dehydrogenase [NADP] cytoplasmic OS=Mus musculus OX=10090 GN=Idh1 PE=1 SV=2
Lap3	Cytosol aminopeptidase OS=Mus musculus OX=10090 GN=Lap3 PE=1 SV=3
Tpm1	Tropomyosin 1, alpha, isoform CRA_k OS=Mus musculus OX=10090 GN=Tpm1 PE=1 SV=1
Arhgdia	Rho GDP-dissociation inhibitor 1 OS=Mus musculus OX=10090 GN=Arhgdia PE=1 SV=3
Hspa4	Heat shock 70 kDa protein 4 OS=Mus musculus OX=10090 GN=Hspa4 PE=1 SV=1
Cfl1	Cofilin-1 OS=Mus musculus OX=10090 GN=Cfl1 PE=1 SV=3
Hnrnpk	Heterogeneous nuclear ribonucleoprotein K OS=Mus musculus OX=10090 GN=Hnrnpk PE=1 SV=1
Pls3	Plastin-3 (Fragment) OS=Mus musculus OX=10090 GN=Pls3 PE=1 SV=1
Cryz	Quinone oxidoreductase OS=Mus musculus OX=10090 GN=Cryz PE=1 SV=1
Atic	Bifunctional purine biosynthesis protein PURH OS=Mus musculus OX=10090 GN=Atic PE=1 SV=2
Agxt2	Alanine--glyoxylate aminotransferase 2, mitochondrial OS=Mus musculus OX=10090 GN=Agxt2 PE=1 SV=1
Cat	Catalase OS=Mus musculus OX=10090 GN=Cat PE=1 SV=4
Ckb	Creatine kinase B-type OS=Mus musculus OX=10090 GN=Ckb PE=1 SV=1
Aldh1a1	Retinal dehydrogenase 1 OS=Mus musculus OX=10090 GN=Aldh1a1 PE=1 SV=5
Ndufv1	NADH dehydrogenase [ubiquinone] flavoprotein 1, mitochondrial OS=Mus musculus OX=10090 GN=Ndufv1 PE=1 SV=1
C3	Complement C3 OS=Mus musculus OX=10090 GN=C3 PE=1 SV=3
Akr1a1	Alcohol dehydrogenase [NADP(+)] OS=Mus musculus OX=10090 GN=Akr1a1 PE=1 SV=3
Tpm3	Tropomyosin alpha-3 chain OS=Mus musculus OX=10090 GN=Tpm3 PE=1 SV=1
Ldhb	L-lactate dehydrogenase B chain OS=Mus musculus OX=10090 GN=Ldhb PE=1 SV=2
Myh11	Myosin-11 OS=Mus musculus OX=10090 GN=Myh11 PE=1 SV=1
Oat	Ornithine aminotransferase, mitochondrial OS=Mus musculus OX=10090 GN=Oat PE=1 SV=1
Hmgb1	High mobility group protein B1 OS=Mus musculus OX=10090 GN=Hmgb1 PE=1 SV=2
P4hb	Protein disulfide-isomerase OS=Mus musculus OX=10090 GN=P4hb PE=1 SV=2
Ap2b1	AP-2 complex subunit beta OS=Mus musculus OX=10090 GN=Ap2b1 PE=1 SV=1
Calm2	Calmodulin-2 OS=Mus musculus OX=10090 GN=Calm2 PE=1 SV=1
Gm9242	Predicted pseudogene 9242 OS=Mus musculus OX=10090 GN=Gm9242 PE=4 SV=1
Lmnb1	Lamin-B1 OS=Mus musculus OX=10090 GN=Lmnb1 PE=1 SV=3
Etfa	Electron transfer flavoprotein subunit alpha, mitochondrial OS=Mus musculus OX=10090 GN=Etfa PE=1 SV=2
Cp	Ceruloplasmin OS=Mus musculus OX=10090 GN=Cp PE=1 SV=1
Ctnna1	Catenin alpha-1 OS=Mus musculus OX=10090 GN=Ctnna1 PE=1 SV=1
Ywhaq	14-3-3 protein theta OS=Mus musculus OX=10090 GN=Ywhaq PE=1 SV=1
Dpysl2	Dihydropyrimidinase-related protein 2 OS=Mus musculus OX=10090 GN=Dpysl2 PE=1 SV=2
Cct4	T-complex protein 1 subunit delta OS=Mus musculus OX=10090 GN=Cct4 PE=1 SV=3
Mdh1	Malate dehydrogenase, cytoplasmic OS=Mus musculus OX=10090 GN=Mdh1 PE=1 SV=3
Rps3a	40S ribosomal protein S3a OS=Mus musculus OX=10090 GN=Rps3a PE=1 SV=3
Pabpc1	Polyadenylate-binding protein 1 OS=Mus musculus OX=10090 GN=Pabpc1 PE=1 SV=2
Myo6	Unconventional myosin-VI OS=Mus musculus OX=10090 GN=Myo6 PE=1 SV=1
Cct2	T-complex protein 1 subunit beta OS=Mus musculus OX=10090 GN=Cct2 PE=1 SV=4
Slc9a3r1	Na(+)/H(+) exchange regulatory cofactor NHE-RF1 OS=Mus musculus OX=10090 GN=Slc9a3r1 PE=1 SV=3
Rdx	Radixin OS=Mus musculus OX=10090 GN=Rdx PE=1 SV=3
Atp2a2	Sarcoplasmic/endoplasmic reticulum calcium ATPase 2 OS=Mus musculus OX=10090 GN=Atp2a2 PE=1 SV=2
Acy1	Aminoacylase-1 OS=Mus musculus OX=10090 GN=Acy1 PE=1 SV=1
Tpm3	Tropomyosin alpha-3 chain OS=Mus musculus OX=10090 GN=Tpm3 PE=1 SV=1
Tpi1	Triosephosphate isomerase OS=Mus musculus OX=10090 GN=Tpi1 PE=1 SV=4
Vdac2	Voltage-dependent anion-selective channel protein 2 OS=Mus musculus OX=10090 GN=Vdac2 PE=1 SV=1
Rack1	Receptor of activated protein C kinase 1 OS=Mus musculus OX=10090 GN=Rack1 PE=1 SV=3
Mvp	Major vault protein OS=Mus musculus OX=10090 GN=Mvp PE=1 SV=4
Hspa2	Heat shock-related 70 kDa protein 2 OS=Mus musculus OX=10090 GN=Hspa2 PE=1 SV=2
Col4a2	Collagen alpha-2(IV) chain OS=Mus musculus OX=10090 GN=Col4a2 PE=1 SV=4
Vil1	Villin-1 OS=Mus musculus OX=10090 GN=Vil1 PE=1 SV=3
Eif5a	Eukaryotic translation initiation factor 5A (Fragment) OS=Mus musculus OX=10090 GN=Eif5a PE=1 SV=1
Ass1	Argininosuccinate synthase OS=Mus musculus OX=10090 GN=Ass1 PE=1 SV=1
Aldh8a1	Aldehyde dehydrogenase family 8 member A1 OS=Mus musculus OX=10090 GN=Aldh8a1 PE=1 SV=1
Mthfd1	C-1-tetrahydrofolate synthase, cytoplasmic OS=Mus musculus OX=10090 GN=Mthfd1 PE=1 SV=4
Slc25a5	ADP/ATP translocase 2 OS=Mus musculus OX=10090 GN=Slc25a5 PE=1 SV=3
Aldh1a7	Aldehyde dehydrogenase, cytosolic 1 OS=Mus musculus OX=10090 GN=Aldh1a7 PE=1 SV=1
Hnrnpf	Heterogeneous nuclear ribonucleoprotein F OS=Mus musculus OX=10090 GN=Hnrnpf PE=1 SV=3
Hnrnpm	Heterogeneous nuclear ribonucleoprotein M OS=Mus musculus OX=10090 GN=Hnrnpm PE=1 SV=3
Tpm2	Tropomyosin beta chain OS=Mus musculus OX=10090 GN=Tpm2 PE=1 SV=1
Hnrnph1	Heterogeneous nuclear ribonucleoprotein H OS=Mus musculus OX=10090 GN=Hnrnph1 PE=1 SV=1
Hnrnpa3	Heterogeneous nuclear ribonucleoprotein A3 OS=Mus musculus OX=10090 GN=Hnrnpa3 PE=1 SV=1
Clic4	Chloride intracellular channel protein 4 OS=Mus musculus OX=10090 GN=Clic4 PE=1 SV=3
Hadha	Trifunctional enzyme subunit alpha, mitochondrial OS=Mus musculus OX=10090 GN=Hadha PE=1 SV=1
Clu	Clusterin OS=Mus musculus OX=10090 GN=Clu PE=1 SV=1
Phb	Prohibitin OS=Mus musculus OX=10090 GN=Phb PE=1 SV=1
Cct3	T-complex protein 1 subunit gamma OS=Mus musculus OX=10090 GN=Cct3 PE=1 SV=1
Cct8	T-complex protein 1 subunit theta OS=Mus musculus OX=10090 GN=Cct8 PE=1 SV=1
Dpp4	Dipeptidyl peptidase 4 OS=Mus musculus OX=10090 GN=Dpp4 PE=1 SV=3
Anxa2	Annexin A2 OS=Mus musculus OX=10090 GN=Anxa2 PE=1 SV=2
Lama5	Laminin subunit alpha-5 OS=Mus musculus OX=10090 GN=Lama5 PE=1 SV=4
Tufm	Elongation factor Tu, mitochondrial OS=Mus musculus OX=10090 GN=Tufm PE=1 SV=1
Oxct1	Succinyl-CoA:3-ketoacid coenzyme A transferase 1, mitochondrial OS=Mus musculus OX=10090 GN=Oxct1 PE=1 SV=1
Ptbp1	MCG13402, isoform CRA_c OS=Mus musculus OX=10090 GN=Ptbp1 PE=1 SV=1
Suclg2	Succinate--CoA ligase [GDP-forming] subunit beta, mitochondrial OS=Mus musculus OX=10090 GN=Suclg2 PE=1 SV=3
Pah	Phenylalanine-4-hydroxylase OS=Mus musculus OX=10090 GN=Pah PE=1 SV=4
Acadm	Medium-chain specific acyl-CoA dehydrogenase, mitochondrial OS=Mus musculus OX=10090 GN=Acadm PE=1 SV=1
Hnrnph2	Heterogeneous nuclear ribonucleoprotein H2 OS=Mus musculus OX=10090 GN=Hnrnph2 PE=1 SV=1
Uqcrc2	Cytochrome b-c1 complex subunit 2, mitochondrial OS=Mus musculus OX=10090 GN=Uqcrc2 PE=1 SV=1
Slc25a3	MCG10343, isoform CRA_b OS=Mus musculus OX=10090 GN=Slc25a3 PE=1 SV=1
Sfxn1	Sideroflexin-1 OS=Mus musculus OX=10090 GN=Sfxn1 PE=1 SV=3
Tst	Thiosulfate sulfurtransferase OS=Mus musculus OX=10090 GN=Tst PE=1 SV=3
Acadl	Long-chain-specific acyl-CoA dehydrogenase, mitochondrial OS=Mus musculus OX=10090 GN=Acadl PE=1 SV=1
Idh3a	Isocitrate dehydrogenase [NAD] subunit, mitochondrial OS=Mus musculus OX=10090 GN=Idh3a PE=1 SV=1
Serpinh1	Serpin H1 OS=Mus musculus OX=10090 GN=Serpinh1 PE=1 SV=3
Gm20390	Nucleoside diphosphate kinase OS=Mus musculus OX=10090 GN=Gm20390 PE=3 SV=1
Cycs	Cytochrome c, somatic OS=Mus musculus OX=10090 GN=Cycs PE=1 SV=2
Slc25a13	Calcium-binding mitochondrial carrier protein Aralar2 OS=Mus musculus OX=10090 GN=Slc25a13 PE=1 SV=1
Psma5	Proteasome subunit alpha type-5 OS=Mus musculus OX=10090 GN=Psma5 PE=1 SV=1
Pgd	6-phosphogluconate dehydrogenase, decarboxylating OS=Mus musculus OX=10090 GN=Pgd PE=1 SV=3
Hnrnpu	Heterogeneous nuclear ribonucleoprotein U OS=Mus musculus OX=10090 GN=Hnrnpu PE=1 SV=1
Dlat	Dihydrolipoyllysine-residue acetyltransferase component of pyruvate dehydrogenase complex, mitochondrial OS=Mus musculus OX=10090 GN=Dlat PE=1 SV=2
Ap2a2	AP-2 complex subunit alpha-2 OS=Mus musculus OX=10090 GN=Ap2a2 PE=1 SV=2
Hnrnpl	Heterogeneous nuclear ribonucleoprotein L OS=Mus musculus OX=10090 GN=Hnrnpl PE=1 SV=2
Hist1h4a	Histone H4 OS=Mus musculus OX=10090 GN=Hist1h4a PE=1 SV=2
Gclm	Glutamate--cysteine ligase regulatory subunit OS=Mus musculus OX=10090 GN=Gclm PE=1 SV=1
Taldo1	Transaldolase OS=Mus musculus OX=10090 GN=Taldo1 PE=1 SV=2
Krt18	SWISS-PROT:P05784 Tax_Id=10090 Gene_Symbol=Krt18 Keratin, type I cytoskeletal 18
Tcp1	T-complex protein 1 subunit alpha OS=Mus musculus OX=10090 GN=Tcp1 PE=1 SV=3
Ywhaz	14-3-3 protein zeta/delta OS=Mus musculus OX=10090 GN=Ywhaz PE=1 SV=1
Rab14	Ras-related protein Rab-14 OS=Mus musculus OX=10090 GN=Rab14 PE=1 SV=3
Clic1	Chloride intracellular channel protein 1 OS=Mus musculus OX=10090 GN=Clic1 PE=1 SV=3
Tf	Serotransferrin OS=Mus musculus OX=10090 GN=Tf PE=1 SV=1
Dld	Dihydrolipoyl dehydrogenase, mitochondrial OS=Mus musculus OX=10090 GN=Dld PE=1 SV=2
Pccb	Propionyl-CoA carboxylase beta chain, mitochondrial OS=Mus musculus OX=10090 GN=Pccb PE=1 SV=2
Phb2	Prohibitin-2 OS=Mus musculus OX=10090 GN=Phb2 PE=1 SV=1
Prdx1	Peroxiredoxin-1 OS=Mus musculus OX=10090 GN=Prdx1 PE=1 SV=1
Ywhag	14-3-3 protein gamma OS=Mus musculus OX=10090 GN=Ywhag PE=1 SV=2
Sult1c2	Sulfotransferase 1C2 OS=Mus musculus OX=10090 GN=Sult1c2 PE=1 SV=1
Acadvl	Very long-chain specific acyl-CoA dehydrogenase, mitochondrial OS=Mus musculus OX=10090 GN=Acadvl PE=1 SV=3
Sord	Sorbitol dehydrogenase OS=Mus musculus OX=10090 GN=Sord PE=1 SV=3
Pdia6	Protein disulfide-isomerase A6 OS=Mus musculus OX=10090 GN=Pdia6 PE=1 SV=3
Pck1	Phosphoenolpyruvate carboxykinase, cytosolic [GTP] OS=Mus musculus OX=10090 GN=Pck1 PE=1 SV=1
Sfn	14-3-3 protein sigma OS=Mus musculus OX=10090 GN=Sfn PE=1 SV=2
Fh	Fumarate hydratase, mitochondrial OS=Mus musculus OX=10090 GN=Fh PE=1 SV=3
Ndrg1	Protein NDRG1 OS=Mus musculus OX=10090 GN=Ndrg1 PE=1 SV=1
Bckdha	2-oxoisovalerate dehydrogenase subunit alpha OS=Mus musculus OX=10090 GN=Bckdha PE=1 SV=1
Myl6	Myosin light polypeptide 6 OS=Mus musculus OX=10090 GN=Myl6 PE=1 SV=1
Actr2	Actin-related protein 2 OS=Mus musculus OX=10090 GN=Actr2 PE=1 SV=1
Ppp1ca	Serine/threonine-protein phosphatase PP1-alpha catalytic subunit OS=Mus musculus OX=10090 GN=Ppp1ca PE=1 SV=1
Gnai2	Guanine nucleotide-binding protein G(i) subunit alpha-2 OS=Mus musculus OX=10090 GN=Gnai2 PE=1 SV=5
Aldh7a1	Alpha-aminoadipic semialdehyde dehydrogenase OS=Mus musculus OX=10090 GN=Aldh7a1 PE=1 SV=4
Stip1	Stress-induced-phosphoprotein 1 OS=Mus musculus OX=10090 GN=Stip1 PE=1 SV=1
Ap1b1	AP complex subunit beta OS=Mus musculus OX=10090 GN=Ap1b1 PE=1 SV=1
Gm20425	Predicted gene 20425 OS=Mus musculus OX=10090 GN=Gm20425 PE=4 SV=1
Col4a1	Collagen alpha-1(IV) chain OS=Mus musculus OX=10090 GN=Col4a1 PE=1 SV=4
Hadhb	Trifunctional enzyme subunit beta, mitochondrial OS=Mus musculus OX=10090 GN=Hadhb PE=1 SV=1
Ppp1cb	Serine/threonine-protein phosphatase PP1-beta catalytic subunit OS=Mus musculus OX=10090 GN=Ppp1cb PE=1 SV=3
Ywhah	14-3-3 protein eta OS=Mus musculus OX=10090 GN=Ywhah PE=1 SV=2
Gpd1	Glycerol-3-phosphate dehydrogenase [NAD(+)] OS=Mus musculus OX=10090 GN=Gpd1 PE=1 SV=1
Capzb	Capping protein (Actin filament) muscle Z-line, beta, isoform CRA_a OS=Mus musculus OX=10090 GN=Capzb PE=1 SV=1
Eif4a2	Eukaryotic initiation factor 4A-II OS=Mus musculus OX=10090 GN=Eif4a2 PE=1 SV=1
Ppp1cc	Serine/threonine-protein phosphatase PP1-gamma catalytic subunit OS=Mus musculus OX=10090 GN=Ppp1cc PE=1 SV=1
Pyroxd2	Pyridine nucleotide-disulfide oxidoreductase domain-containing protein 2 OS=Mus musculus OX=10090 GN=Pyroxd2 PE=1 SV=3
Actr3	Actin-related protein 3 OS=Mus musculus OX=10090 GN=Actr3 PE=1 SV=3
Rpn1	Dolichyl-diphosphooligosaccharide--protein glycosyltransferase subunit 1 OS=Mus musculus OX=10090 GN=Rpn1 PE=1 SV=1
Ap2m1	AP-2 complex subunit mu OS=Mus musculus OX=10090 GN=Ap2m1 PE=1 SV=1
Gnb2	Guanine nucleotide-binding protein G(I)/G(S)/G(T) subunit beta-2 OS=Mus musculus OX=10090 GN=Gnb2 PE=1 SV=1
Tln2	Talin-2 OS=Mus musculus OX=10090 GN=Tln2 PE=1 SV=1
Aldh4a1	Delta-1-pyrroline-5-carboxylate dehydrogenase, mitochondrial OS=Mus musculus OX=10090 GN=Aldh4a1 PE=1 SV=3
Myl12a	MCG5400 OS=Mus musculus OX=10090 GN=Myl12a PE=1 SV=1
Cpq	Carboxypeptidase Q OS=Mus musculus OX=10090 GN=Cpq PE=1 SV=1
Ganab	Neutral alpha-glucosidase AB OS=Mus musculus OX=10090 GN=Ganab PE=1 SV=1
Tgm2	Protein-glutamine gamma-glutamyltransferase 2 OS=Mus musculus OX=10090 GN=Tgm2 PE=1 SV=4
Hnrnpa2b1	Heterogeneous nuclear ribonucleoproteins A2/B1 OS=Mus musculus OX=10090 GN=Hnrnpa2b1 PE=1 SV=2
Ddx3x	ATP-dependent RNA helicase DDX3X OS=Mus musculus OX=10090 GN=Ddx3x PE=1 SV=3
Krt8	Keratin, type II cytoskeletal 8 OS=Mus musculus OX=10090 GN=Krt8 PE=1 SV=4
Psme1	Proteasome activator complex subunit 1 OS=Mus musculus OX=10090 GN=Psme1 PE=1 SV=2
Vps35	Vacuolar protein sorting-associated protein 35 OS=Mus musculus OX=10090 GN=Vps35 PE=1 SV=1
Ak2	Adenylate kinase 2, mitochondrial OS=Mus musculus OX=10090 GN=Ak2 PE=1 SV=5
Itgb1	Integrin beta-1 OS=Mus musculus OX=10090 GN=Itgb1 PE=1 SV=1
Fbp1	Fructose-1,6-bisphosphatase 1 OS=Mus musculus OX=10090 GN=Fbp1 PE=1 SV=3
Acads	Short-chain specific acyl-CoA dehydrogenase, mitochondrial OS=Mus musculus OX=10090 GN=Acads PE=1 SV=2
Cand1	Cullin-associated NEDD8-dissociated protein 1 OS=Mus musculus OX=10090 GN=Cand1 PE=1 SV=2
Gpi	Glucose-6-phosphate isomerase OS=Mus musculus OX=10090 GN=Gpi PE=1 SV=4
Col6a2	Collagen alpha-2(VI) chain OS=Mus musculus OX=10090 GN=Col6a2 PE=1 SV=3
Rps27a	Ubiquitin-40S ribosomal protein S27a OS=Mus musculus OX=10090 GN=Rps27a PE=1 SV=2
Des	Desmin OS=Mus musculus OX=10090 GN=Des PE=1 SV=3
Hgd	Homogentisate 1,2-dioxygenase OS=Mus musculus OX=10090 GN=Hgd PE=1 SV=2
Emilin1	EMILIN-1 OS=Mus musculus OX=10090 GN=Emilin1 PE=1 SV=1
Hbb-b2	Hemoglobin subunit beta-2 OS=Mus musculus OX=10090 GN=Hbb-b2 PE=1 SV=2
Gsn	Gelsolin OS=Mus musculus OX=10090 GN=Gsn PE=1 SV=3
Copa	Coatomer subunit alpha OS=Mus musculus OX=10090 GN=Copa PE=1 SV=2
Pcca	Propionyl-CoA carboxylase alpha chain, mitochondrial OS=Mus musculus OX=10090 GN=Pcca PE=1 SV=2
Hspa1a	Heat shock 70 kDa protein 1A OS=Mus musculus OX=10090 GN=Hspa1a PE=1 SV=2
Atp6v1h	V-type proton ATPase subunit H OS=Mus musculus OX=10090 GN=Atp6v1h PE=1 SV=1
Aldh1l1	Cytosolic 10-formyltetrahydrofolate dehydrogenase OS=Mus musculus OX=10090 GN=Aldh1l1 PE=1 SV=1
Ddx3y	ATP-dependent RNA helicase DDX3Y OS=Mus musculus OX=10090 GN=Ddx3y PE=1 SV=2
KRT9	SWISS-PROT:P35527 Tax_Id=9606 Gene_Symbol=KRT9 Keratin, type I cytoskeletal 9
Anpep	Aminopeptidase N OS=Mus musculus OX=10090 GN=Anpep PE=1 SV=4
Tpm4	Tropomyosin alpha-4 chain OS=Mus musculus OX=10090 GN=Tpm4 PE=1 SV=3
Etfb	Electron transfer flavoprotein subunit beta OS=Mus musculus OX=10090 GN=Etfb PE=1 SV=3
Rps12	40S ribosomal protein S12 OS=Mus musculus OX=10090 GN=Rps12 PE=1 SV=1
Atp5o	ATP synthase subunit O, mitochondrial OS=Mus musculus OX=10090 GN=Atp5o PE=1 SV=1
Slc25a10	Mitochondrial dicarboxylate carrier OS=Mus musculus OX=10090 GN=Slc25a10 PE=1 SV=2
Hsd17b4	Peroxisomal multifunctional enzyme type 2 OS=Mus musculus OX=10090 GN=Hsd17b4 PE=1 SV=3
Cyb5a	Cytochrome b-5, isoform CRA_a OS=Mus musculus OX=10090 GN=Cyb5a PE=1 SV=1
Gelsolin	TREMBL:Q3SX14 (Bos taurus) Similar to Gelsolin
Erp44	Endoplasmic reticulum resident protein 44 OS=Mus musculus OX=10090 GN=Erp44 PE=1 SV=1
Pnp	Purine nucleoside phosphorylase OS=Mus musculus OX=10090 GN=Pnp PE=1 SV=1
Ppia	Peptidyl-prolyl cis-trans isomerase A OS=Mus musculus OX=10090 GN=Ppia PE=1 SV=2
Decr1	2,4-dienoyl-CoA reductase, mitochondrial OS=Mus musculus OX=10090 GN=Decr1 PE=1 SV=1
Rpsa	40S ribosomal protein SA OS=Mus musculus OX=10090 GN=Rpsa PE=1 SV=4
Ak4	Adenylate kinase 4, mitochondrial OS=Mus musculus OX=10090 GN=Ak4 PE=1 SV=1
Nid1	Nidogen-1 OS=Mus musculus OX=10090 GN=Nid1 PE=1 SV=2
Immt	MICOS complex subunit Mic60 OS=Mus musculus OX=10090 GN=Immt PE=1 SV=1
Dhx9	ATP-dependent RNA helicase A OS=Mus musculus OX=10090 GN=Dhx9 PE=1 SV=1
Hyou1	Hypoxia up-regulated protein 1 OS=Mus musculus OX=10090 GN=Hyou1 PE=1 SV=1
Chdh	Choline dehydrogenase, mitochondrial OS=Mus musculus OX=10090 GN=Chdh PE=1 SV=1
Pls1	Plastin-1 OS=Mus musculus OX=10090 GN=Pls1 PE=1 SV=1
Atp6v1b1	ATPase, H+ transporting, lysosomal V1 subunit B1, isoform CRA_a OS=Mus musculus OX=10090 GN=Atp6v1b1 PE=1 SV=1
Shmt1	Serine hydroxymethyltransferase (Fragment) OS=Mus musculus OX=10090 GN=Shmt1 PE=1 SV=1
Ywhab	14-3-3 protein beta/alpha OS=Mus musculus OX=10090 GN=Ywhab PE=1 SV=3
Rplp0	60S acidic ribosomal protein P0 OS=Mus musculus OX=10090 GN=Rplp0 PE=1 SV=3
Pfn1	Profilin-1 OS=Mus musculus OX=10090 GN=Pfn1 PE=1 SV=2
Canx	Calnexin OS=Mus musculus OX=10090 GN=Canx PE=1 SV=1
Hist1h2bb	Histone H2B type 1-B OS=Mus musculus OX=10090 GN=Hist1h2bb PE=1 SV=3
Etfdh	Electron transfer flavoprotein-ubiquinone oxidoreductase, mitochondrial OS=Mus musculus OX=10090 GN=Etfdh PE=1 SV=1
Anp32a	Acidic leucine-rich nuclear phosphoprotein 32 family member A OS=Mus musculus OX=10090 GN=Anp32a PE=1 SV=1
Ctsa	Carboxypeptidase OS=Mus musculus OX=10090 GN=Ctsa PE=1 SV=1
Acss1	Acetyl-coenzyme A synthetase 2-like, mitochondrial OS=Mus musculus OX=10090 GN=Acss1 PE=1 SV=1
Hpx	Hemopexin OS=Mus musculus OX=10090 GN=Hpx PE=1 SV=2
Ldha	L-lactate dehydrogenase OS=Mus musculus OX=10090 GN=Ldha PE=1 SV=1
Rpl7a	60S ribosomal protein L7a OS=Mus musculus OX=10090 GN=Rpl7a PE=1 SV=2
Eprs	Bifunctional glutamate/proline--tRNA ligase OS=Mus musculus OX=10090 GN=Eprs PE=1 SV=4
Gss	Glutathione synthetase OS=Mus musculus OX=10090 GN=Gss PE=1 SV=1
Rpl30	60S ribosomal protein L30 OS=Mus musculus OX=10090 GN=Rpl30 PE=1 SV=2
Npepps	Puromycin-sensitive aminopeptidase OS=Mus musculus OX=10090 GN=Npepps PE=1 SV=2
Dlst	Dihydrolipoyllysine-residue succinyltransferase component of 2-oxoglutarate dehydrogenase complex, mitochondrial OS=Mus musculus OX=10090 GN=Dlst PE=1 SV=1
Rpl10a	Ribosomal protein OS=Mus musculus OX=10090 GN=Rpl10a PE=1 SV=1
Suclg1	Succinate--CoA ligase [ADP/GDP-forming] subunit alpha, mitochondrial OS=Mus musculus OX=10090 GN=Suclg1 PE=1 SV=4
Kpnb1	Importin subunit beta-1 OS=Mus musculus OX=10090 GN=Kpnb1 PE=1 SV=2
Pgm1	Phosphoglucomutase-1 OS=Mus musculus OX=10090 GN=Pgm1 PE=1 SV=4
Ddx5	Probable ATP-dependent RNA helicase DDX5 OS=Mus musculus OX=10090 GN=Ddx5 PE=1 SV=2
Rhoa	Transforming protein RhoA OS=Mus musculus OX=10090 GN=Rhoa PE=1 SV=1
/	Trypsin - Sus scrofa (Pig).
Csrp1	Cysteine and glycine-rich protein 1 OS=Mus musculus OX=10090 GN=Csrp1 PE=1 SV=3
Psmd2	26S proteasome non-ATPase regulatory subunit 2 OS=Mus musculus OX=10090 GN=Psmd2 PE=1 SV=1
Cct7	T-complex protein 1 subunit eta OS=Mus musculus OX=10090 GN=Cct7 PE=1 SV=1
Mug2	Murinoglobulin-2 OS=Mus musculus OX=10090 GN=Mug2 PE=1 SV=2
Abat	4-aminobutyrate aminotransferase, mitochondrial OS=Mus musculus OX=10090 GN=Abat PE=1 SV=1
Tkfc	Triokinase/FMN cyclase OS=Mus musculus OX=10090 GN=Tkfc PE=1 SV=1
Rps3	40S ribosomal protein S3 OS=Mus musculus OX=10090 GN=Rps3 PE=1 SV=1
Xdh	Xanthine dehydrogenase/oxidase OS=Mus musculus OX=10090 GN=Xdh PE=1 SV=5
Acat1	Acetyl-CoA acetyltransferase, mitochondrial OS=Mus musculus OX=10090 GN=Acat1 PE=1 SV=1
Trap1	Heat shock protein 75 kDa, mitochondrial OS=Mus musculus OX=10090 GN=Trap1 PE=1 SV=1
Hpd	4-hydroxyphenylpyruvate dioxygenase OS=Mus musculus OX=10090 GN=Hpd PE=1 SV=3
Prdx3	Thioredoxin-dependent peroxide reductase, mitochondrial OS=Mus musculus OX=10090 GN=Prdx3 PE=1 SV=1
Nucb1	Nucleobindin 1, isoform CRA_b OS=Mus musculus OX=10090 GN=Nucb1 PE=1 SV=1
Ugdh	UDP-glucose 6-dehydrogenase OS=Mus musculus OX=10090 GN=Ugdh PE=1 SV=1
Slc4a4	Anion exchange protein OS=Mus musculus OX=10090 GN=Slc4a4 PE=1 SV=1
Rrbp1	Ribosome-binding protein 1 OS=Mus musculus OX=10090 GN=Rrbp1 PE=1 SV=1
Idh3b	Isocitrate dehydrogenase [NAD] subunit, mitochondrial OS=Mus musculus OX=10090 GN=Idh3b PE=1 SV=1
Anxa1	Annexin A1 OS=Mus musculus OX=10090 GN=Anxa1 PE=1 SV=2
Mccc2	Methylcrotonoyl-CoA carboxylase beta chain, mitochondrial OS=Mus musculus OX=10090 GN=Mccc2 PE=1 SV=1
Acox1	Peroxisomal acyl-coenzyme A oxidase 1 (Fragment) OS=Mus musculus OX=10090 GN=Acox1 PE=1 SV=1
Pdhb	Pyruvate dehydrogenase E1 component subunit beta, mitochondrial OS=Mus musculus OX=10090 GN=Pdhb PE=1 SV=1
Pdxk	Pyridoxal kinase OS=Mus musculus OX=10090 GN=Pdxk PE=1 SV=1
Psma2	Proteasome subunit alpha type-2 OS=Mus musculus OX=10090 GN=Psma2 PE=1 SV=3
Ggt1	Glutathione hydrolase 1 proenzyme OS=Mus musculus OX=10090 GN=Ggt1 PE=1 SV=1
Anxa5	Annexin A5 OS=Mus musculus OX=10090 GN=Anxa5 PE=1 SV=1
Apoe	Apolipoprotein E OS=Mus musculus OX=10090 GN=Apoe PE=1 SV=2
KRT8	SWISS-PROT:P05787 Tax_Id=9606 Gene_Symbol=KRT8 Keratin, type II cytoskeletal 8
Psma4	Proteasome subunit alpha type-4 OS=Mus musculus OX=10090 GN=Psma4 PE=1 SV=1
Cdc42	Cell division control protein 42 homolog OS=Mus musculus OX=10090 GN=Cdc42 PE=1 SV=2
Shmt2	Serine hydroxymethyltransferase, mitochondrial OS=Mus musculus OX=10090 GN=Shmt2 PE=1 SV=1
Hibadh	3-hydroxyisobutyrate dehydrogenase, mitochondrial OS=Mus musculus OX=10090 GN=Hibadh PE=1 SV=1
Rpl4	60S ribosomal protein L4 OS=Mus musculus OX=10090 GN=Rpl4 PE=1 SV=3
Aifm1	Apoptosis-inducing factor 1, mitochondrial OS=Mus musculus OX=10090 GN=Aifm1 PE=1 SV=1
Rab1a	RAB1A, member RAS oncogene family OS=Mus musculus OX=10090 GN=Rab1a PE=1 SV=1
Mpst	3-mercaptopyruvate sulfurtransferase OS=Mus musculus OX=10090 GN=Mpst PE=1 SV=4
Psmc6	26S proteasome regulatory subunit 10B OS=Mus musculus OX=10090 GN=Psmc6 PE=1 SV=1
Hint2	Histidine triad nucleotide-binding protein 2, mitochondrial OS=Mus musculus OX=10090 GN=Hint2 PE=1 SV=1
Gnb1	Guanine nucleotide-binding protein G(I)/G(S)/G(T) subunit beta-1 OS=Mus musculus OX=10090 GN=Gnb1 PE=1 SV=3
Ddt	D-dopachrome decarboxylase OS=Mus musculus OX=10090 GN=Ddt PE=1 SV=3
Eef1g	Elongation factor 1-gamma OS=Mus musculus OX=10090 GN=Eef1g PE=1 SV=3
Fgg	Fibrinogen gamma chain OS=Mus musculus OX=10090 GN=Fgg PE=1 SV=1
Dnpep	Aspartyl aminopeptidase OS=Mus musculus OX=10090 GN=Dnpep PE=1 SV=1
Capg	Capping protein (Actin filament), gelsolin-like OS=Mus musculus OX=10090 GN=Capg PE=1 SV=1
Copb1	Coatomer subunit beta OS=Mus musculus OX=10090 GN=Copb1 PE=1 SV=1
Echs1	Enoyl-CoA hydratase, mitochondrial OS=Mus musculus OX=10090 GN=Echs1 PE=1 SV=1
Gsta1	Glutathione S-transferase A1 OS=Mus musculus OX=10090 GN=Gsta1 PE=1 SV=2
Ddx39b	Spliceosome RNA helicase Ddx39b OS=Mus musculus OX=10090 GN=Ddx39b PE=1 SV=1
Nipsnap1	Protein NipSnap homolog 1 OS=Mus musculus OX=10090 GN=Nipsnap1 PE=1 SV=1
Hist1h1c	Histone H1.2 OS=Mus musculus OX=10090 GN=Hist1h1c PE=1 SV=2
Cct6a	T-complex protein 1 subunit zeta OS=Mus musculus OX=10090 GN=Cct6a PE=1 SV=3
Hspe1	10 kDa heat shock protein, mitochondrial OS=Mus musculus OX=10090 GN=Hspe1 PE=1 SV=2
Rab7a	Ras-related protein Rab-7a OS=Mus musculus OX=10090 GN=Rab7a PE=1 SV=2
Arpc2	Actin-related protein 2/3 complex subunit 2 OS=Mus musculus OX=10090 GN=Arpc2 PE=1 SV=3
Snx2	Sorting nexin-2 OS=Mus musculus OX=10090 GN=Snx2 PE=1 SV=2
Xpnpep1	X-prolyl aminopeptidase (Aminopeptidase P) 1, soluble, isoform CRA_b OS=Mus musculus OX=10090 GN=Xpnpep1 PE=1 SV=1
Arf3	ADP-ribosylation factor 3 OS=Mus musculus OX=10090 GN=Arf3 PE=2 SV=2
Tinag	Tubulo-interstitial nephritis antigen OS=Mus musculus OX=10090 GN=Tinag PE=1 SV=1
Prdx2	Peroxiredoxin-2 OS=Mus musculus OX=10090 GN=Prdx2 PE=1 SV=3
Lonp1	Lon protease homolog, mitochondrial OS=Mus musculus OX=10090 GN=Lonp1 PE=1 SV=2
Lactb	Serine beta-lactamase-like protein LACTB, mitochondrial OS=Mus musculus OX=10090 GN=Lactb PE=1 SV=1
Idh3g	Isocitrate dehydrogenase [NAD] subunit gamma 1, mitochondrial OS=Mus musculus OX=10090 GN=Idh3g PE=1 SV=1
Dbi	Acyl-CoA-binding protein OS=Mus musculus OX=10090 GN=Dbi PE=1 SV=2
Glyat	Glycine N-acyltransferase OS=Mus musculus OX=10090 GN=Glyat PE=1 SV=1
Eif4a3	Eukaryotic initiation factor 4A-III OS=Mus musculus OX=10090 GN=Eif4a3 PE=1 SV=3
Hist2h2be	Histone H2B type 2-E OS=Mus musculus OX=10090 GN=Hist2h2be PE=1 SV=3
Gstt3	Glutathione S-transferase theta-3 OS=Mus musculus OX=10090 GN=Gstt3 PE=1 SV=1
Slc25a4	ADP/ATP translocase 1 OS=Mus musculus OX=10090 GN=Slc25a4 PE=1 SV=4
Gstm2	Glutathione S-transferase Mu 2 OS=Mus musculus OX=10090 GN=Gstm2 PE=1 SV=2
Ncl	Nucleolin OS=Mus musculus OX=10090 GN=Ncl PE=1 SV=2
Aldh9a1	4-trimethylaminobutyraldehyde dehydrogenase OS=Mus musculus OX=10090 GN=Aldh9a1 PE=1 SV=1
Copb2	Coatomer subunit beta' OS=Mus musculus OX=10090 GN=Copb2 PE=1 SV=2
Rpl17	60S ribosomal protein L17 OS=Mus musculus OX=10090 GN=Rpl17 PE=1 SV=3
St13	Hsc70-interacting protein OS=Mus musculus OX=10090 GN=St13 PE=1 SV=1
Psma3	Proteasome subunit alpha type-3 OS=Mus musculus OX=10090 GN=Psma3 PE=1 SV=3
Basp1	Brain acid soluble protein 1 OS=Mus musculus OX=10090 GN=Basp1 PE=1 SV=3
Rps11	40S ribosomal protein S11 OS=Mus musculus OX=10090 GN=Rps11 PE=1 SV=3
Rps2	40S ribosomal protein S2 OS=Mus musculus OX=10090 GN=Rps2 PE=1 SV=3
Vat1	Synaptic vesicle membrane protein VAT-1 homolog OS=Mus musculus OX=10090 GN=Vat1 PE=1 SV=3
Ppib	Peptidyl-prolyl cis-trans isomerase B OS=Mus musculus OX=10090 GN=Ppib PE=1 SV=2
Tagln2	Transgelin-2 OS=Mus musculus OX=10090 GN=Tagln2 PE=1 SV=4
Aass	Alpha-aminoadipic semialdehyde synthase, mitochondrial OS=Mus musculus OX=10090 GN=Aass PE=1 SV=1
Dab2	Disabled homolog 2 OS=Mus musculus OX=10090 GN=Dab2 PE=1 SV=2
Copg1	Coatomer subunit gamma-1 OS=Mus musculus OX=10090 GN=Copg1 PE=1 SV=1
Hk1	Hexokinase 1, isoform CRA_f OS=Mus musculus OX=10090 GN=Hk1 PE=1 SV=1
Rps13	40S ribosomal protein S13 OS=Mus musculus OX=10090 GN=Rps13 PE=1 SV=1
Akr1b1	Aldose reductase OS=Mus musculus OX=10090 GN=Akr1b1 PE=1 SV=3
Rpl12	60S ribosomal protein L12 OS=Mus musculus OX=10090 GN=Rpl12 PE=1 SV=2
Rpl5	60S ribosomal protein L5 OS=Mus musculus OX=10090 GN=Rpl5 PE=1 SV=3
Fis1	Mitochondrial fission 1 protein OS=Mus musculus OX=10090 GN=Fis1 PE=1 SV=1
Cyp2c23	Cytochrome P450, family 2, subfamily c, polypeptide 23 OS=Mus musculus OX=10090 GN=Cyp2c23 PE=1 SV=1
Rps8	40S ribosomal protein S8 OS=Mus musculus OX=10090 GN=Rps8 PE=1 SV=2
Uqcrc1	Cytochrome b-c1 complex subunit 1, mitochondrial OS=Mus musculus OX=10090 GN=Uqcrc1 PE=1 SV=2
Dhtkd1	Probable 2-oxoglutarate dehydrogenase E1 component DHKTD1, mitochondrial OS=Mus musculus OX=10090 GN=Dhtkd1 PE=1 SV=1
Pnp2	Purine nucleoside phosphorylase OS=Mus musculus OX=10090 GN=Pnp2 PE=1 SV=1
Ehd1	EH domain-containing protein 1 OS=Mus musculus OX=10090 GN=Ehd1 PE=1 SV=1
Arf4	ADP-ribosylation factor 4 OS=Mus musculus OX=10090 GN=Arf4 PE=1 SV=2
Pygb	Glycogen phosphorylase, brain form OS=Mus musculus OX=10090 GN=Pygb PE=1 SV=3
Acot2	Acyl-coenzyme A thioesterase 2, mitochondrial OS=Mus musculus OX=10090 GN=Acot2 PE=1 SV=2
Atp1b1	Sodium/potassium-transporting ATPase subunit beta-1 OS=Mus musculus OX=10090 GN=Atp1b1 PE=1 SV=1
Sdhb	Succinate dehydrogenase [ubiquinone] iron-sulfur subunit, mitochondrial OS=Mus musculus OX=10090 GN=Sdhb PE=1 SV=1
Rab11b	Ras-related protein Rab-11B OS=Mus musculus OX=10090 GN=Rab11b PE=1 SV=3
Akr7a2	Aflatoxin B1 aldehyde reductase member 2 OS=Mus musculus OX=10090 GN=Akr7a2 PE=1 SV=3
Syncrip	Heterogeneous nuclear ribonucleoprotein Q OS=Mus musculus OX=10090 GN=Syncrip PE=1 SV=1
Ndufs2	NADH dehydrogenase [ubiquinone] iron-sulfur protein 2, mitochondrial OS=Mus musculus OX=10090 GN=Ndufs2 PE=1 SV=1
Acsm3	Acyl-coenzyme A synthetase ACSM3, mitochondrial OS=Mus musculus OX=10090 GN=Acsm3 PE=1 SV=2
Pcbp1	Poly(rC)-binding protein 1 OS=Mus musculus OX=10090 GN=Pcbp1 PE=1 SV=1
Sfpq	Splicing factor, proline- and glutamine-rich OS=Mus musculus OX=10090 GN=Sfpq PE=1 SV=1
Rps4x	40S ribosomal protein S4, X isoform OS=Mus musculus OX=10090 GN=Rps4x PE=1 SV=2
Atp5c1	ATP synthase subunit gamma OS=Mus musculus OX=10090 GN=Atp5c1 PE=1 SV=1
Erlin2	Erlin-2 OS=Mus musculus OX=10090 GN=Erlin2 PE=1 SV=1
Suox	Sulfite oxidase, mitochondrial OS=Mus musculus OX=10090 GN=Suox PE=1 SV=2
Cox5a	Cytochrome c oxidase subunit 5A, mitochondrial OS=Mus musculus OX=10090 GN=Cox5a PE=1 SV=2
Lgmn	Legumain OS=Mus musculus OX=10090 GN=Lgmn PE=1 SV=1
Grhpr	Glyoxylate reductase/hydroxypyruvate reductase OS=Mus musculus OX=10090 GN=Grhpr PE=1 SV=1
Rpl10	60S ribosomal protein L10 (Fragment) OS=Mus musculus OX=10090 GN=Rpl10 PE=1 SV=1
L3hypdh	Trans-L-3-hydroxyproline dehydratase OS=Mus musculus OX=10090 GN=L3hypdh PE=1 SV=1
Gm9493	40S ribosomal protein S7 OS=Mus musculus OX=10090 GN=Gm9493 PE=3 SV=1
Dao	D-amino-acid oxidase OS=Mus musculus OX=10090 GN=Dao PE=1 SV=1
Paics	Multifunctional protein ADE2 OS=Mus musculus OX=10090 GN=Paics PE=1 SV=4
Fth1	Ferritin heavy chain OS=Mus musculus OX=10090 GN=Fth1 PE=1 SV=2
Psmb4	Proteasome subunit beta type-4 OS=Mus musculus OX=10090 GN=Psmb4 PE=1 SV=1
Fgb	Fibrinogen beta chain OS=Mus musculus OX=10090 GN=Fgb PE=1 SV=1
Hexa	Beta-hexosaminidase subunit alpha OS=Mus musculus OX=10090 GN=Hexa PE=1 SV=2
Rps19	40S ribosomal protein S19 OS=Mus musculus OX=10090 GN=Rps19 PE=1 SV=3
Phgdh	D-3-phosphoglycerate dehydrogenase OS=Mus musculus OX=10090 GN=Phgdh PE=1 SV=3
Nap1l1	Nucleosome assembly protein 1-like 1 OS=Mus musculus OX=10090 GN=Nap1l1 PE=1 SV=1
Selenbp2	Selenium-binding protein 2 OS=Mus musculus OX=10090 GN=Selenbp2 PE=1 SV=2
Ftl2	Ferritin light chain 2 OS=Mus musculus OX=10090 GN=Ftl2 PE=3 SV=2
Rbp1	Retinol-binding protein 1 OS=Mus musculus OX=10090 GN=Rbp1 PE=1 SV=2
Pdzk1	Na(+)/H(+) exchange regulatory cofactor NHE-RF3 OS=Mus musculus OX=10090 GN=Pdzk1 PE=1 SV=1
Rab1b	Ras-related protein Rab-1B OS=Mus musculus OX=10090 GN=Rab1b PE=1 SV=1
Hagh	Hydroxyacylglutathione hydrolase, mitochondrial OS=Mus musculus OX=10090 GN=Hagh PE=1 SV=2
Pcbp2	Poly(rC)-binding protein 2 OS=Mus musculus OX=10090 GN=Pcbp2 PE=1 SV=1
Cmpk1	UMP-CMP kinase OS=Mus musculus OX=10090 GN=Cmpk1 PE=1 SV=1
Aspa	Aspartoacylase OS=Mus musculus OX=10090 GN=Aspa PE=1 SV=2
Rap1a	Ras-related protein Rap-1A OS=Mus musculus OX=10090 GN=Rap1a PE=1 SV=1
Cyc1	Cytochrome c1, heme protein, mitochondrial OS=Mus musculus OX=10090 GN=Cyc1 PE=1 SV=1
Rps17	40S ribosomal protein S17 OS=Mus musculus OX=10090 GN=Rps17 PE=1 SV=2
Hist1h1b	Histone H1.5 OS=Mus musculus OX=10090 GN=Hist1h1b PE=1 SV=2
Rac1	RAS-related C3 botulinum substrate 1, isoform CRA_a OS=Mus musculus OX=10090 GN=Rac1 PE=1 SV=1
Hp	Haptoglobin OS=Mus musculus OX=10090 GN=Hp PE=1 SV=1
Txn	Thioredoxin OS=Mus musculus OX=10090 GN=Txn PE=1 SV=3
Rhoc	Rho-related GTP-binding protein RhoC OS=Mus musculus OX=10090 GN=Rhoc PE=1 SV=2
Rap1b	Ras-related protein Rap-1b OS=Mus musculus OX=10090 GN=Rap1b PE=1 SV=2
Kif5b	Kinesin-1 heavy chain OS=Mus musculus OX=10090 GN=Kif5b PE=1 SV=3
Cyp4a14	Cytochrome P450 4A14 OS=Mus musculus OX=10090 GN=Cyp4a14 PE=1 SV=1
Sept2	Septin-2 OS=Mus musculus OX=10090 GN=Sept2 PE=1 SV=2
Hmgb2	High mobility group protein B2 OS=Mus musculus OX=10090 GN=Hmgb2 PE=1 SV=3
Kyat1	Kynurenine--oxoglutarate transaminase 1 OS=Mus musculus OX=10090 GN=Kyat1 PE=1 SV=1
Rps5	40S ribosomal protein S5 OS=Mus musculus OX=10090 GN=Rps5 PE=1 SV=1
Lrpap1	Alpha-2-macroglobulin receptor-associated protein OS=Mus musculus OX=10090 GN=Lrpap1 PE=1 SV=1
Rpl23a	60S ribosomal protein L23a OS=Mus musculus OX=10090 GN=Rpl23a PE=1 SV=1
Bgn	Biglycan OS=Mus musculus OX=10090 GN=Bgn PE=1 SV=1
Qdpr	Dihydropteridine reductase OS=Mus musculus OX=10090 GN=Qdpr PE=1 SV=2
Agrn	Agrin OS=Mus musculus OX=10090 GN=Agrn PE=1 SV=1
H2afy	Core histone macro-H2A.1 OS=Mus musculus OX=10090 GN=H2afy PE=1 SV=3
Gstp2	Glutathione S-transferase P 2 OS=Mus musculus OX=10090 GN=Gstp2 PE=1 SV=2
G6pdx	Glucose-6-phosphate 1-dehydrogenase X OS=Mus musculus OX=10090 GN=G6pdx PE=1 SV=3
Glod4	Glyoxalase domain-containing protein 4 OS=Mus musculus OX=10090 GN=Glod4 PE=1 SV=1
Xylb	Xylulose kinase OS=Mus musculus OX=10090 GN=Xylb PE=1 SV=1
Ddx17	Probable ATP-dependent RNA helicase DDX17 OS=Mus musculus OX=10090 GN=Ddx17 PE=1 SV=1
Txnrd1	Thioredoxin reductase 1, cytoplasmic OS=Mus musculus OX=10090 GN=Txnrd1 PE=1 SV=3
Myl9	Myosin regulatory light polypeptide 9 OS=Mus musculus OX=10090 GN=Myl9 PE=1 SV=3
Pdcd6ip	Programmed cell death 6-interacting protein OS=Mus musculus OX=10090 GN=Pdcd6ip PE=1 SV=3
Eif3c	Eukaryotic translation initiation factor 3 subunit C OS=Mus musculus OX=10090 GN=Eif3c PE=1 SV=1
Ldhd	Probable D-lactate dehydrogenase, mitochondrial OS=Mus musculus OX=10090 GN=Ldhd PE=1 SV=1
Cs	Citrate synthase, mitochondrial OS=Mus musculus OX=10090 GN=Cs PE=1 SV=1
Nsfl1c	NSFL1 cofactor p47 OS=Mus musculus OX=10090 GN=Nsfl1c PE=1 SV=1
Anp32b	Acidic leucine-rich nuclear phosphoprotein 32 family member B OS=Mus musculus OX=10090 GN=Anp32b PE=1 SV=1
Fahd2a	Fumarylacetoacetate hydrolase domain-containing 2A OS=Mus musculus OX=10090 GN=Fahd2a PE=1 SV=1
Ndufs3	NADH dehydrogenase [ubiquinone] iron-sulfur protein 3, mitochondrial OS=Mus musculus OX=10090 GN=Ndufs3 PE=1 SV=2
Dstn	Destrin OS=Mus musculus OX=10090 GN=Dstn PE=1 SV=3
Kctd12	BTB/POZ domain-containing protein KCTD12 OS=Mus musculus OX=10090 GN=Kctd12 PE=1 SV=1
Slc5a2	Sodium/glucose cotransporter 2 OS=Mus musculus OX=10090 GN=Slc5a2 PE=1 SV=1
Dmgdh	Dimethylglycine dehydrogenase, mitochondrial OS=Mus musculus OX=10090 GN=Dmgdh PE=1 SV=1
Cisd1	CDGSH iron-sulfur domain-containing protein 1 OS=Mus musculus OX=10090 GN=Cisd1 PE=1 SV=1
Haao	3-hydroxyanthranilate 3,4-dioxygenase OS=Mus musculus OX=10090 GN=Haao PE=1 SV=1
Sucla2	Succinate--CoA ligase [ADP-forming] subunit beta, mitochondrial OS=Mus musculus OX=10090 GN=Sucla2 PE=1 SV=2
Ethe1	Persulfide dioxygenase ETHE1, mitochondrial OS=Mus musculus OX=10090 GN=Ethe1 PE=1 SV=2
Gsr	Glutathione reductase, mitochondrial OS=Mus musculus OX=10090 GN=Gsr PE=1 SV=3
Ppp2r1b	Protein phosphatase 2 (Formerly 2A), regulatory subunit A (PR 65), beta isoform, isoform CRA_b OS=Mus musculus OX=10090 GN=Ppp2r1b PE=1 SV=1
Ahcyl1	S-adenosylhomocysteine hydrolase-like protein 1 OS=Mus musculus OX=10090 GN=Ahcyl1 PE=1 SV=1
Cct5	T-complex protein 1 subunit epsilon OS=Mus musculus OX=10090 GN=Cct5 PE=1 SV=1
Ctnnb1	Catenin beta-1 OS=Mus musculus OX=10090 GN=Ctnnb1 PE=1 SV=1
Twf1	Twinfilin-1 OS=Mus musculus OX=10090 GN=Twf1 PE=1 SV=2
Psma7	Proteasome subunit alpha type-7 OS=Mus musculus OX=10090 GN=Psma7 PE=1 SV=1
Gnai1	Guanine nucleotide-binding protein G(i) subunit alpha-1 OS=Mus musculus OX=10090 GN=Gnai1 PE=1 SV=1
Tns1	Tensin 1 (Fragment) OS=Mus musculus OX=10090 GN=Tns1 PE=1 SV=1
Psap	Prosaposin OS=Mus musculus OX=10090 GN=Psap PE=1 SV=1
Ahcyl2	Putative adenosylhomocysteinase 3 OS=Mus musculus OX=10090 GN=Ahcyl2 PE=1 SV=1
Ogdhl	Ogdhl protein OS=Mus musculus OX=10090 GN=Ogdhl PE=1 SV=1
Pa2g4	Proliferation-associated protein 2G4 OS=Mus musculus OX=10090 GN=Pa2g4 PE=1 SV=3
Krt7	SWISS-PROT:Q9DCV7 Tax_Id=10090 Gene_Symbol=Krt7 Keratin, type II cytoskeletal 7
Gng12	Guanine nucleotide-binding protein subunit gamma OS=Mus musculus OX=10090 GN=Gng12 PE=1 SV=1
Sardh	Sarcosine dehydrogenase, mitochondrial OS=Mus musculus OX=10090 GN=Sardh PE=1 SV=1
Rpl15	60S ribosomal protein L15 OS=Mus musculus OX=10090 GN=Rpl15 PE=2 SV=4
Anxa11	Annexin A11 OS=Mus musculus OX=10090 GN=Anxa11 PE=1 SV=2
Sec13	Protein SEC13 homolog OS=Mus musculus OX=10090 GN=Sec13 PE=1 SV=3
Cox6b1	Cytochrome c oxidase subunit 6B1 OS=Mus musculus OX=10090 GN=Cox6b1 PE=1 SV=2
Gk	Glycerol kinase OS=Mus musculus OX=10090 GN=Gk PE=1 SV=2
Asl	Argininosuccinate lyase OS=Mus musculus OX=10090 GN=Asl PE=1 SV=1
Ndufv2	NADH dehydrogenase [ubiquinone] flavoprotein 2, mitochondrial OS=Mus musculus OX=10090 GN=Ndufv2 PE=1 SV=2
Ppp2ca	Serine/threonine-protein phosphatase 2A catalytic subunit alpha isoform OS=Mus musculus OX=10090 GN=Ppp2ca PE=1 SV=1
Prkcsh	Glucosidase 2 subunit beta OS=Mus musculus OX=10090 GN=Prkcsh PE=1 SV=1
Rtcb	tRNA-splicing ligase RtcB homolog OS=Mus musculus OX=10090 GN=Rtcb PE=1 SV=1
Ruvbl1	RuvB-like 1 OS=Mus musculus OX=10090 GN=Ruvbl1 PE=1 SV=1
Ewsr1	RNA-binding protein EWS OS=Mus musculus OX=10090 GN=Ewsr1 PE=1 SV=1
Cnpy2	Protein canopy homolog 2 OS=Mus musculus OX=10090 GN=Cnpy2 PE=1 SV=1
Acss3	Acyl-CoA synthetase short-chain family member 3, mitochondrial OS=Mus musculus OX=10090 GN=Acss3 PE=1 SV=2
Rps9	40S ribosomal protein S9 OS=Mus musculus OX=10090 GN=Rps9 PE=1 SV=3
Hnrnpc	Heterogeneous nuclear ribonucleoproteins C1/C2 OS=Mus musculus OX=10090 GN=Hnrnpc PE=1 SV=1
Gnai3	Guanine nucleotide-binding protein G(k) subunit alpha OS=Mus musculus OX=10090 GN=Gnai3 PE=1 SV=3
Gls	Glutaminase kidney isoform, mitochondrial OS=Mus musculus OX=10090 GN=Gls PE=1 SV=1
Calu	Calumenin OS=Mus musculus OX=10090 GN=Calu PE=1 SV=1
Tpt1	Translationally-controlled tumor protein OS=Mus musculus OX=10090 GN=Tpt1 PE=1 SV=1
Bcap31	B-cell receptor-associated protein 31 OS=Mus musculus OX=10090 GN=Bcap31 PE=1 SV=4
Enpep	Glutamyl aminopeptidase OS=Mus musculus OX=10090 GN=Enpep PE=1 SV=1
Eif3a	Eukaryotic translation initiation factor 3 subunit A OS=Mus musculus OX=10090 GN=Eif3a PE=1 SV=5
Rgn	Regucalcin OS=Mus musculus OX=10090 GN=Rgn PE=1 SV=1
Ephx1	Epoxide hydrolase OS=Mus musculus OX=10090 GN=Ephx1 PE=1 SV=1
Anxa7	Annexin A7 OS=Mus musculus OX=10090 GN=Anxa7 PE=1 SV=2
Rpl8	60S ribosomal protein L8 OS=Mus musculus OX=10090 GN=Rpl8 PE=1 SV=2
Ap2a1	AP-2 complex subunit alpha-1 OS=Mus musculus OX=10090 GN=Ap2a1 PE=1 SV=1
Nid2	Nidogen-2 OS=Mus musculus OX=10090 GN=Nid2 PE=1 SV=2
Mccc1	Methylcrotonoyl-CoA carboxylase subunit alpha, mitochondrial OS=Mus musculus OX=10090 GN=Mccc1 PE=1 SV=2
Fah	Fumarylacetoacetase OS=Mus musculus OX=10090 GN=Fah PE=1 SV=2
Slc25a11	Mitochondrial 2-oxoglutarate/malate carrier protein OS=Mus musculus OX=10090 GN=Slc25a11 PE=1 SV=3
Txnl1	Thioredoxin-like protein 1 OS=Mus musculus OX=10090 GN=Txnl1 PE=1 SV=3
Ran	GTP-binding nuclear protein Ran OS=Mus musculus OX=10090 GN=Ran PE=1 SV=3
Hist2h2ac	Histone H2A type 2-C OS=Mus musculus OX=10090 GN=Hist2h2ac PE=1 SV=3
Slc3a1	Neutral and basic amino acid transport protein rBAT OS=Mus musculus OX=10090 GN=Slc3a1 PE=1 SV=1
Rpl28	60S ribosomal protein L28 OS=Mus musculus OX=10090 GN=Rpl28 PE=1 SV=2
Ube2l3	Ubiquitin-conjugating enzyme E2 L3 OS=Mus musculus OX=10090 GN=Ube2l3 PE=1 SV=1
Psma6	Proteasome subunit alpha type-6 OS=Mus musculus OX=10090 GN=Psma6 PE=1 SV=1
Cubn	Cubilin OS=Mus musculus OX=10090 GN=Cubn PE=1 SV=3
Pdia4	Protein disulfide-isomerase A4 OS=Mus musculus OX=10090 GN=Pdia4 PE=1 SV=1
Retsat	All-trans-retinol 13,14-reductase OS=Mus musculus OX=10090 GN=Retsat PE=1 SV=3
Calu	Calumenin OS=Mus musculus OX=10090 GN=Calu PE=1 SV=1
Eif6	Eukaryotic translation initiation factor 6 OS=Mus musculus OX=10090 GN=Eif6 PE=1 SV=2
Capza1	F-actin-capping protein subunit alpha-1 OS=Mus musculus OX=10090 GN=Capza1 PE=1 SV=4
Ilk	Integrin-linked protein kinase OS=Mus musculus OX=10090 GN=Ilk PE=1 SV=2
Hadh	Hydroxyacyl-coenzyme A dehydrogenase, mitochondrial OS=Mus musculus OX=10090 GN=Hadh PE=1 SV=2
Rab5c	Ras-related protein Rab-5C OS=Mus musculus OX=10090 GN=Rab5c PE=1 SV=2
Eif2s1	Eukaryotic translation initiation factor 2 subunit 1 OS=Mus musculus OX=10090 GN=Eif2s1 PE=1 SV=3
Ndufab1	Acyl carrier protein (Fragment) OS=Mus musculus OX=10090 GN=Ndufab1 PE=1 SV=1
Hsd17b10	3-hydroxyacyl-CoA dehydrogenase type-2 OS=Mus musculus OX=10090 GN=Hsd17b10 PE=1 SV=1
Atp6v0d1	V-type proton ATPase subunit d 1 OS=Mus musculus OX=10090 GN=Atp6v0d1 PE=1 SV=2
Gstt2	Glutathione S-transferase theta-2 OS=Mus musculus OX=10090 GN=Gstt2 PE=1 SV=4
Lamb2	Laminin subunit beta-2 OS=Mus musculus OX=10090 GN=Lamb2 PE=1 SV=2
Rpl18	60S ribosomal protein L18 OS=Mus musculus OX=10090 GN=Rpl18 PE=1 SV=1
Mgst3	Microsomal glutathione S-transferase 3 OS=Mus musculus OX=10090 GN=Mgst3 PE=1 SV=1
Cyp4a12b	Cytochrome P450, family 4, subfamily a, polypeptide 12B OS=Mus musculus OX=10090 GN=Cyp4a12b PE=1 SV=1
Nit1	Deaminated glutathione amidase OS=Mus musculus OX=10090 GN=Nit1 PE=1 SV=2
Psat1	Phosphoserine aminotransferase OS=Mus musculus OX=10090 GN=Psat1 PE=1 SV=1
Acy3	N-acyl-aromatic-L-amino acid amidohydrolase (carboxylate-forming) OS=Mus musculus OX=10090 GN=Acy3 PE=1 SV=1
Rad23b	UV excision repair protein RAD23 homolog B OS=Mus musculus OX=10090 GN=Rad23b PE=1 SV=2
Acaa1b	3-ketoacyl-CoA thiolase B, peroxisomal OS=Mus musculus OX=10090 GN=Acaa1b PE=1 SV=1
Snd1	Staphylococcal nuclease domain-containing protein 1 OS=Mus musculus OX=10090 GN=Snd1 PE=1 SV=1
Srsf1	Serine/arginine-rich-splicing factor 1 OS=Mus musculus OX=10090 GN=Srsf1 PE=1 SV=1
Cygb	Cytoglobin OS=Mus musculus OX=10090 GN=Cygb PE=1 SV=1
Ndufa9	NADH dehydrogenase [ubiquinone] 1 alpha subcomplex subunit 9, mitochondrial OS=Mus musculus OX=10090 GN=Ndufa9 PE=1 SV=1
Capza2	F-actin-capping protein subunit alpha-2 OS=Mus musculus OX=10090 GN=Capza2 PE=1 SV=3
Fahd1	Acylpyruvase FAHD1, mitochondrial OS=Mus musculus OX=10090 GN=Fahd1 PE=1 SV=2
Prdx6	Peroxiredoxin-6 OS=Mus musculus OX=10090 GN=Prdx6 PE=1 SV=1
Rab2a	Ras-related protein Rab-2A OS=Mus musculus OX=10090 GN=Rab2a PE=1 SV=1
Rpl3	60S ribosomal protein L3 OS=Mus musculus OX=10090 GN=Rpl3 PE=1 SV=3
Mme	Neprilysin OS=Mus musculus OX=10090 GN=Mme PE=1 SV=3
Prdx5	Peroxiredoxin-5, mitochondrial OS=Mus musculus OX=10090 GN=Prdx5 PE=1 SV=2
Arpc1b	Actin-related protein 2/3 complex subunit 1B OS=Mus musculus OX=10090 GN=Arpc1b PE=1 SV=4
Picalm	Phosphatidylinositol-binding clathrin assembly protein OS=Mus musculus OX=10090 GN=Picalm PE=1 SV=1
Sfxn3	Sideroflexin-3 OS=Mus musculus OX=10090 GN=Sfxn3 PE=1 SV=1
Ugt1a1	UDP-glucuronosyltransferase 1-1 OS=Mus musculus OX=10090 GN=Ugt1a1 PE=1 SV=2
Ddx1	ATP-dependent RNA helicase DDX1 OS=Mus musculus OX=10090 GN=Ddx1 PE=1 SV=1
Gpx3	Glutathione peroxidase 3 OS=Mus musculus OX=10090 GN=Gpx3 PE=1 SV=2
Adk	Adenosine kinase OS=Mus musculus OX=10090 GN=Adk PE=1 SV=2
Ugt1a6	UDP-glucuronosyltransferase 1-6 OS=Mus musculus OX=10090 GN=Ugt1a6 PE=1 SV=1
Rplp2	60S acidic ribosomal protein P2 OS=Mus musculus OX=10090 GN=Rplp2 PE=1 SV=3
Set	Protein SET (Fragment) OS=Mus musculus OX=10090 GN=Set PE=1 SV=1
Rpl14	60S ribosomal protein L14 OS=Mus musculus OX=10090 GN=Rpl14 PE=1 SV=3
Arf5	ADP-ribosylation factor 5 OS=Mus musculus OX=10090 GN=Arf5 PE=1 SV=2
Sec31a	Protein transport protein Sec31A OS=Mus musculus OX=10090 GN=Sec31a PE=1 SV=2
Por	NADPH--cytochrome P450 reductase OS=Mus musculus OX=10090 GN=Por PE=1 SV=1
Acsm2	Acyl-coenzyme A synthetase ACSM2, mitochondrial OS=Mus musculus OX=10090 GN=Acsm2 PE=1 SV=1
Col18a1	Collagen alpha-1(XVIII) chain OS=Mus musculus OX=10090 GN=Col18a1 PE=1 SV=1
Dpysl3	Dihydropyrimidinase-related protein 3 OS=Mus musculus OX=10090 GN=Dpysl3 PE=1 SV=1
Crym	Ketimine reductase mu-crystallin OS=Mus musculus OX=10090 GN=Crym PE=1 SV=1
Gpx1	Glutathione peroxidase 1 OS=Mus musculus OX=10090 GN=Gpx1 PE=1 SV=2
Rars	Arginine--tRNA ligase, cytoplasmic OS=Mus musculus OX=10090 GN=Rars PE=1 SV=2
Lasp1	LIM and SH3 domain protein 1 OS=Mus musculus OX=10090 GN=Lasp1 PE=1 SV=1
Scpep1	Retinoid-inducible serine carboxypeptidase OS=Mus musculus OX=10090 GN=Scpep1 PE=1 SV=2
Tmlhe	Trimethyllysine dioxygenase, mitochondrial OS=Mus musculus OX=10090 GN=Tmlhe PE=1 SV=2
Fermt2	Fermitin family homolog 2 OS=Mus musculus OX=10090 GN=Fermt2 PE=1 SV=1
Psma1	Proteasome subunit alpha type-1 OS=Mus musculus OX=10090 GN=Psma1 PE=1 SV=1
Pdk2	[Pyruvate dehydrogenase (acetyl-transferring)] kinase isozyme 2, mitochondrial OS=Mus musculus OX=10090 GN=Pdk2 PE=1 SV=2
Fhl2	Four and a half LIM domains protein 2 OS=Mus musculus OX=10090 GN=Fhl2 PE=1 SV=1
Acss2	Acetyl-coenzyme A synthetase, cytoplasmic OS=Mus musculus OX=10090 GN=Acss2 PE=1 SV=1
Sec23a	Protein transport protein Sec23A OS=Mus musculus OX=10090 GN=Sec23a PE=1 SV=1
KRT2	SWISS-PROT:P35908 Tax_Id=9606 Gene_Symbol=KRT2 Keratin, type II cytoskeletal 2 epidermal
Ybx1	Nuclease-sensitive element-binding protein 1 OS=Mus musculus OX=10090 GN=Ybx1 PE=1 SV=3
Ehd4	EH domain-containing protein 4 OS=Mus musculus OX=10090 GN=Ehd4 PE=1 SV=1
Hist2h2ab	Histone H2A type 2-B OS=Mus musculus OX=10090 GN=Hist2h2ab PE=1 SV=3
Ddc	Aromatic-L-amino-acid decarboxylase OS=Mus musculus OX=10090 GN=Ddc PE=1 SV=1
Prdx6b	MCG48959 OS=Mus musculus OX=10090 GN=Prdx6b PE=1 SV=1
Nit2	Omega-amidase NIT2 OS=Mus musculus OX=10090 GN=Nit2 PE=1 SV=1
Ddx39a	ATP-dependent RNA helicase DDX39A OS=Mus musculus OX=10090 GN=Ddx39a PE=1 SV=1
Dynll2	Dynein light chain 2, cytoplasmic OS=Mus musculus OX=10090 GN=Dynll2 PE=1 SV=1
Khsrp	Far upstream element-binding protein 2 OS=Mus musculus OX=10090 GN=Khsrp PE=1 SV=2
Slc4a4	Electrogenic sodium bicarbonate cotransporter 1 (Fragment) OS=Mus musculus OX=10090 GN=Slc4a4 PE=1 SV=1
Rpl23	60S ribosomal protein L23 OS=Mus musculus OX=10090 GN=Rpl23 PE=1 SV=1
Ndufs6	NADH dehydrogenase [ubiquinone] iron-sulfur protein 6, mitochondrial OS=Mus musculus OX=10090 GN=Ndufs6 PE=1 SV=2
Atp6v1e1	V-type proton ATPase subunit E 1 OS=Mus musculus OX=10090 GN=Atp6v1e1 PE=1 SV=2
Xpnpep2	Xaa-Pro aminopeptidase 2 OS=Mus musculus OX=10090 GN=Xpnpep2 PE=1 SV=1
Pzp	Pregnancy zone protein OS=Mus musculus OX=10090 GN=Pzp PE=1 SV=3
Lum	Lumican OS=Mus musculus OX=10090 GN=Lum PE=1 SV=2
Ak3	GTP:AMP phosphotransferase AK3, mitochondrial OS=Mus musculus OX=10090 GN=Ak3 PE=1 SV=3
Cth	Cystathionine gamma-lyase OS=Mus musculus OX=10090 GN=Cth PE=1 SV=1
Lta4h	Leukotriene A-4 hydrolase OS=Mus musculus OX=10090 GN=Lta4h PE=1 SV=4
Ctsd	Cathepsin D OS=Mus musculus OX=10090 GN=Ctsd PE=1 SV=1
Pura	Transcriptional activator protein Pur-alpha OS=Mus musculus OX=10090 GN=Pura PE=1 SV=1
Eef1d	Eef1d protein OS=Mus musculus OX=10090 GN=Eef1d PE=1 SV=1
Hnrnpa1	Heterogeneous nuclear ribonucleoprotein A1 OS=Mus musculus OX=10090 GN=Hnrnpa1 PE=1 SV=2
Psmd13	26S proteasome non-ATPase regulatory subunit 13 OS=Mus musculus OX=10090 GN=Psmd13 PE=1 SV=1
Gcdh	Glutaryl-CoA dehydrogenase, mitochondrial OS=Mus musculus OX=10090 GN=Gcdh PE=1 SV=1
Capn2	Calpain-2 catalytic subunit OS=Mus musculus OX=10090 GN=Capn2 PE=1 SV=4
Apmap	Adipocyte plasma membrane-associated protein OS=Mus musculus OX=10090 GN=Apmap PE=1 SV=1
Abracl	Costars family protein ABRACL (Fragment) OS=Mus musculus OX=10090 GN=Abracl PE=1 SV=1
Dnajc13	DnaJ heat shock protein family (Hsp40) member C13 OS=Mus musculus OX=10090 GN=Dnajc13 PE=1 SV=1
Ndufa12	NADH dehydrogenase [ubiquinone] 1 alpha subcomplex subunit 12 OS=Mus musculus OX=10090 GN=Ndufa12 PE=1 SV=2
Ddb1	DNA damage-binding protein 1 OS=Mus musculus OX=10090 GN=Ddb1 PE=1 SV=2
Khk	Ketohexokinase OS=Mus musculus OX=10090 GN=Khk PE=1 SV=1
KRT10	SWISS-PROT:P13645 Tax_Id=9606 Gene_Symbol=KRT10 Keratin, type I cytoskeletal 10
Ppa2	Inorganic pyrophosphatase 2, mitochondrial OS=Mus musculus OX=10090 GN=Ppa2 PE=1 SV=1
Eef1b2	Eukaryotic translation elongation factor 1 beta 2 OS=Mus musculus OX=10090 GN=Eef1b2 PE=1 SV=1
Ptges3	Prostaglandin E synthase 3 OS=Mus musculus OX=10090 GN=Ptges3 PE=1 SV=1
Tardbp	MCG16669, isoform CRA_a OS=Mus musculus OX=10090 GN=Tardbp PE=1 SV=1
Ank3	Ankyrin-3 OS=Mus musculus OX=10090 GN=Ank3 PE=1 SV=1
Rps14	40S ribosomal protein S14 OS=Mus musculus OX=10090 GN=Rps14 PE=1 SV=3
Arpc4	Actin-related protein 2/3 complex subunit 4 OS=Mus musculus OX=10090 GN=Arpc4 PE=1 SV=3
Ehhadh	Peroxisomal bifunctional enzyme OS=Mus musculus OX=10090 GN=Ehhadh PE=1 SV=4
Hnrnpab	Heterogeneous nuclear ribonucleoprotein A/B OS=Mus musculus OX=10090 GN=Hnrnpab PE=1 SV=1
Hoga1	4-hydroxy-2-oxoglutarate aldolase, mitochondrial OS=Mus musculus OX=10090 GN=Hoga1 PE=1 SV=1
Bdh1	D-beta-hydroxybutyrate dehydrogenase, mitochondrial OS=Mus musculus OX=10090 GN=Bdh1 PE=1 SV=2
Serpina3n	Serine (Or cysteine) peptidase inhibitor, clade A, member 3N, isoform CRA_a OS=Mus musculus OX=10090 GN=Serpina3n PE=1 SV=1
Atp5h	ATP synthase subunit d, mitochondrial OS=Mus musculus OX=10090 GN=Atp5h PE=1 SV=3
/	Ester hydrolase C11orf54 homolog OS=Mus musculus OX=10090 PE=1 SV=1
Thnsl2	Threonine synthase-like 2 OS=Mus musculus OX=10090 GN=Thnsl2 PE=1 SV=1
Ap1g1	AP-1 complex subunit gamma OS=Mus musculus OX=10090 GN=Ap1g1 PE=1 SV=1
Mettl7b	Methyltransferase-like protein 7B OS=Mus musculus OX=10090 GN=Mettl7b PE=1 SV=2
Rpl7	60S ribosomal protein L7 OS=Mus musculus OX=10090 GN=Rpl7 PE=1 SV=2
Hsd11b2	Corticosteroid 11-beta-dehydrogenase isozyme 2 OS=Mus musculus OX=10090 GN=Hsd11b2 PE=1 SV=2
Gsta3	Glutathione S-transferase A3 OS=Mus musculus OX=10090 GN=Gsta3 PE=1 SV=2
Mat2a	S-adenosylmethionine synthase OS=Mus musculus OX=10090 GN=Mat2a PE=1 SV=1
Alad	Delta-aminolevulinic acid dehydratase OS=Mus musculus OX=10090 GN=Alad PE=1 SV=1
Gars	Glycine--tRNA ligase OS=Mus musculus OX=10090 GN=Gars PE=1 SV=1
Iah1	Isoamyl acetate-hydrolyzing esterase 1 homolog OS=Mus musculus OX=10090 GN=Iah1 PE=1 SV=1
Fubp1	Far upstream element-binding protein 1 OS=Mus musculus OX=10090 GN=Fubp1 PE=1 SV=1
Hprt1	Hypoxanthine-guanine phosphoribosyltransferase OS=Mus musculus OX=10090 GN=Hprt1 PE=1 SV=3
Snap23	Synaptosomal-associated protein 23 OS=Mus musculus OX=10090 GN=Snap23 PE=1 SV=1
Atp6v0a4	V-type proton ATPase 116 kDa subunit a isoform 4 OS=Mus musculus OX=10090 GN=Atp6v0a4 PE=1 SV=1
Coro1b	Coronin-1B OS=Mus musculus OX=10090 GN=Coro1b PE=1 SV=1
Ctsz	Cathepsin Z OS=Mus musculus OX=10090 GN=Ctsz PE=1 SV=1
Pebp1	Phosphatidylethanolamine-binding protein 1 OS=Mus musculus OX=10090 GN=Pebp1 PE=1 SV=1
Eppk1	Epiplakin OS=Mus musculus OX=10090 GN=Eppk1 PE=4 SV=1
Akr1b10	Aldo-keto reductase family 1, member B10 (aldose reductase) OS=Mus musculus OX=10090 GN=Akr1b10 PE=1 SV=1
Sod1	Superoxide dismutase [Cu-Zn] OS=Mus musculus OX=10090 GN=Sod1 PE=1 SV=2
Sh3bgrl	SH3 domain-binding glutamic acid-rich-like protein OS=Mus musculus OX=10090 GN=Sh3bgrl PE=1 SV=1
Ggct	Gamma-glutamylcyclotransferase OS=Mus musculus OX=10090 GN=Ggct PE=1 SV=1
Tmed10	Transmembrane emp24 domain-containing protein 10 OS=Mus musculus OX=10090 GN=Tmed10 PE=1 SV=1
Ostf1	Osteoclast-stimulating factor 1 OS=Mus musculus OX=10090 GN=Ostf1 PE=1 SV=2
Hint1	Histidine triad nucleotide-binding protein 1 OS=Mus musculus OX=10090 GN=Hint1 PE=1 SV=3
Prmt1	Protein arginine N-methyltransferase 1 OS=Mus musculus OX=10090 GN=Prmt1 PE=1 SV=1
Hdlbp	Vigilin OS=Mus musculus OX=10090 GN=Hdlbp PE=1 SV=1
Flnc	Filamin-C OS=Mus musculus OX=10090 GN=Flnc PE=1 SV=3
Sept11	Septin-11 OS=Mus musculus OX=10090 GN=Sept11 PE=1 SV=4
Parva	Alpha-parvin OS=Mus musculus OX=10090 GN=Parva PE=1 SV=1
Atp6v1c1	V-type proton ATPase subunit C 1 OS=Mus musculus OX=10090 GN=Atp6v1c1 PE=1 SV=4
Rps20	40S ribosomal protein S20 OS=Mus musculus OX=10090 GN=Rps20 PE=1 SV=1
Nme3	Nucleoside diphosphate kinase 3 OS=Mus musculus OX=10090 GN=Nme3 PE=1 SV=3
Gstz1	Maleylacetoacetate isomerase OS=Mus musculus OX=10090 GN=Gstz1 PE=1 SV=1
Ctsb	Cathepsin B OS=Mus musculus OX=10090 GN=Ctsb PE=1 SV=2
Ca2	Carbonic anhydrase 2 OS=Mus musculus OX=10090 GN=Ca2 PE=1 SV=4
Vapa	Vesicle-associated membrane protein-associated protein A OS=Mus musculus OX=10090 GN=Vapa PE=1 SV=2
Fus	RNA-binding protein FUS (Fragment) OS=Mus musculus OX=10090 GN=Fus PE=1 SV=1
Usp5	Ubiquitin carboxyl-terminal hydrolase 5 OS=Mus musculus OX=10090 GN=Usp5 PE=1 SV=1
Uqcrfs1	Cytochrome b-c1 complex subunit Rieske, mitochondrial OS=Mus musculus OX=10090 GN=Uqcrfs1 PE=1 SV=1
Cotl1	Coactosin-like protein OS=Mus musculus OX=10090 GN=Cotl1 PE=1 SV=3
Slc25a12	Calcium-binding mitochondrial carrier protein Aralar1 OS=Mus musculus OX=10090 GN=Slc25a12 PE=1 SV=1
Hnrnpd	Heterogeneous nuclear ribonucleoprotein D0 OS=Mus musculus OX=10090 GN=Hnrnpd PE=1 SV=2
Slc27a2	Very long-chain acyl-CoA synthetase OS=Mus musculus OX=10090 GN=Slc27a2 PE=1 SV=2
Coro1c	Coronin-1C OS=Mus musculus OX=10090 GN=Coro1c PE=1 SV=2
Snx5	Sorting nexin-5 OS=Mus musculus OX=10090 GN=Snx5 PE=1 SV=1
Uba1y	Ubiquitin-like modifier-activating enzyme 1 Y OS=Mus musculus OX=10090 GN=Uba1y PE=1 SV=2
Psmc4	26S proteasome regulatory subunit 6B OS=Mus musculus OX=10090 GN=Psmc4 PE=1 SV=1
Lgals3	Galectin-3 OS=Mus musculus OX=10090 GN=Lgals3 PE=1 SV=3
Mt2	Metallothionein-2 OS=Mus musculus OX=10090 GN=Mt2 PE=1 SV=2
Arhgdib	Rho GDP-dissociation inhibitor 2 OS=Mus musculus OX=10090 GN=Arhgdib PE=1 SV=3
Arcn1	Coatomer subunit delta OS=Mus musculus OX=10090 GN=Arcn1 PE=1 SV=2
Txndc5	Thioredoxin domain-containing protein 5 OS=Mus musculus OX=10090 GN=Txndc5 PE=1 SV=1
Amt	Aminomethyltransferase, mitochondrial OS=Mus musculus OX=10090 GN=Amt PE=1 SV=1
Rab8a	Ras-related protein Rab-8A OS=Mus musculus OX=10090 GN=Rab8a PE=1 SV=2
Got1	Aspartate aminotransferase, cytoplasmic OS=Mus musculus OX=10090 GN=Got1 PE=1 SV=3
Rbbp7	Histone-binding protein RBBP7 OS=Mus musculus OX=10090 GN=Rbbp7 PE=1 SV=1
Timm13	Mitochondrial import inner membrane translocase subunit Tim13 OS=Mus musculus OX=10090 GN=Timm13 PE=1 SV=1
Rps16	40S ribosomal protein S16 OS=Mus musculus OX=10090 GN=Rps16 PE=1 SV=4
Anxa4	Annexin A4 OS=Mus musculus OX=10090 GN=Anxa4 PE=1 SV=4
Elavl1	ELAV-like protein 1 OS=Mus musculus OX=10090 GN=Elavl1 PE=1 SV=2
Ptpa	Serine/threonine-protein phosphatase 2A activator OS=Mus musculus OX=10090 GN=Ptpa PE=1 SV=1
Uqcrh	Cytochrome b-c1 complex subunit 6, mitochondrial OS=Mus musculus OX=10090 GN=Uqcrh PE=1 SV=2
Mydgf	Myeloid-derived growth factor OS=Mus musculus OX=10090 GN=Mydgf PE=1 SV=1
Cryab	Alpha-crystallin B chain (Fragment) OS=Mus musculus OX=10090 GN=Cryab PE=1 SV=1
Chchd3	MICOS complex subunit Mic19 OS=Mus musculus OX=10090 GN=Chchd3 PE=1 SV=1
Atp5l	ATP synthase subunit g, mitochondrial OS=Mus musculus OX=10090 GN=Atp5l PE=1 SV=1
Scp2	Non-specific lipid-transfer protein OS=Mus musculus OX=10090 GN=Scp2 PE=1 SV=3
Bovine serum albumin precursor	SWISS-PROT:P02769 (Bos taurus) Bovine serum albumin precursor
Hnrnpr	Heterogeneous nuclear ribonucleoprotein R OS=Mus musculus OX=10090 GN=Hnrnpr PE=1 SV=1
Akr1b8	Aldose reductase-related protein 2 OS=Mus musculus OX=10090 GN=Akr1b8 PE=1 SV=2
Upb1	Beta-ureidopropionase OS=Mus musculus OX=10090 GN=Upb1 PE=1 SV=1
Lpp	Lipoma-preferred partner homolog OS=Mus musculus OX=10090 GN=Lpp PE=1 SV=1
Dctn2	Dynactin subunit 2 OS=Mus musculus OX=10090 GN=Dctn2 PE=1 SV=3
Acsl1	Long-chain-fatty-acid--CoA ligase 1 OS=Mus musculus OX=10090 GN=Acsl1 PE=1 SV=1
Comt	Catechol O-methyltransferase OS=Mus musculus OX=10090 GN=Comt PE=1 SV=2
Psmb1	Proteasome subunit beta type-1 OS=Mus musculus OX=10090 GN=Psmb1 PE=1 SV=1
Pepd	Xaa-Pro dipeptidase OS=Mus musculus OX=10090 GN=Pepd PE=1 SV=3
Ivd	Isovaleryl-CoA dehydrogenase, mitochondrial OS=Mus musculus OX=10090 GN=Ivd PE=1 SV=1
Snrnp200	U5 small nuclear ribonucleoprotein 200 kDa helicase OS=Mus musculus OX=10090 GN=Snrnp200 PE=1 SV=1
Ckmt1	Creatine kinase U-type, mitochondrial OS=Mus musculus OX=10090 GN=Ckmt1 PE=1 SV=1
Gda	Guanine deaminase OS=Mus musculus OX=10090 GN=Gda PE=1 SV=1
Psmc5	26S proteasome regulatory subunit 8 OS=Mus musculus OX=10090 GN=Psmc5 PE=1 SV=1
Rpl9	60S ribosomal protein L9 (Fragment) OS=Mus musculus OX=10090 GN=Rpl9 PE=1 SV=1
Dpp7	Dipeptidyl peptidase 2 OS=Mus musculus OX=10090 GN=Dpp7 PE=1 SV=2
Arl8b	ADP-ribosylation factor-like protein 8B OS=Mus musculus OX=10090 GN=Arl8b PE=1 SV=1
Dbnl	Drebrin-like protein OS=Mus musculus OX=10090 GN=Dbnl PE=1 SV=2
Gpx4	Phospholipid hydroperoxide glutathione peroxidase OS=Mus musculus OX=10090 GN=Gpx4 PE=1 SV=4
Anp32e	Acidic leucine-rich nuclear phosphoprotein 32 family member E (Fragment) OS=Mus musculus OX=10090 GN=Anp32e PE=1 SV=1
Decr2	Peroxisomal 2,4-dienoyl-CoA reductase OS=Mus musculus OX=10090 GN=Decr2 PE=1 SV=1
Psmd4	26S proteasome non-ATPase regulatory subunit 4 OS=Mus musculus OX=10090 GN=Psmd4 PE=1 SV=1
Rbmx	RNA binding motif protein, X chromosome, isoform CRA_b OS=Mus musculus OX=10090 GN=Rbmx PE=1 SV=1
Nono	Non-POU domain-containing octamer-binding protein OS=Mus musculus OX=10090 GN=Nono PE=1 SV=3
Pter	Phosphotriesterase-related protein (Fragment) OS=Mus musculus OX=10090 GN=Pter PE=1 SV=1
Pafah1b1	Platelet-activating factor acetylhydrolase IB subunit alpha OS=Mus musculus OX=10090 GN=Pafah1b1 PE=1 SV=2
Atp6v1d	V-type proton ATPase subunit D OS=Mus musculus OX=10090 GN=Atp6v1d PE=1 SV=1
Tgfbi	Transforming growth factor-beta-induced protein ig-h3 OS=Mus musculus OX=10090 GN=Tgfbi PE=1 SV=1
Fmo1	Dimethylaniline monooxygenase [N-oxide-forming] 1 OS=Mus musculus OX=10090 GN=Fmo1 PE=1 SV=1
Col1a1	Collagen alpha-1(I) chain OS=Mus musculus OX=10090 GN=Col1a1 PE=1 SV=4
Cbx3	Cbx3 protein OS=Mus musculus OX=10090 GN=Cbx3 PE=1 SV=1
Acmsd	2-amino-3-carboxymuconate-6-semialdehyde decarboxylase OS=Mus musculus OX=10090 GN=Acmsd PE=1 SV=2
D10Jhu81e	ES1 protein homolog, mitochondrial OS=Mus musculus OX=10090 GN=D10Jhu81e PE=1 SV=1
Wdr1	WD repeat-containing protein 1 OS=Mus musculus OX=10090 GN=Wdr1 PE=1 SV=3
S100a11	Protein S100-A11 OS=Mus musculus OX=10090 GN=S100a11 PE=1 SV=1
Rpl6	60S ribosomal protein L6 OS=Mus musculus OX=10090 GN=Rpl6 PE=1 SV=3
Dnaja2	DnaJ homolog subfamily A member 2 OS=Mus musculus OX=10090 GN=Dnaja2 PE=1 SV=1
Tpd52	Tumor protein D52 (Fragment) OS=Mus musculus OX=10090 GN=Tpd52 PE=1 SV=1
Itga6	Integrin alpha-6 OS=Mus musculus OX=10090 GN=Itga6 PE=1 SV=3
Rpl13	60S ribosomal protein L13 OS=Mus musculus OX=10090 GN=Rpl13 PE=1 SV=3
Rab5a	Ras-related protein Rab-5A OS=Mus musculus OX=10090 GN=Rab5a PE=1 SV=1
Mtch2	Mitochondrial carrier homolog 2 OS=Mus musculus OX=10090 GN=Mtch2 PE=1 SV=1
Naca	Nascent polypeptide-associated complex subunit alpha, muscle-specific form OS=Mus musculus OX=10090 GN=Naca PE=1 SV=2
Farsa	Phenylalanine--tRNA ligase alpha subunit OS=Mus musculus OX=10090 GN=Farsa PE=1 SV=1
Rras2	Ras-related protein R-Ras2 OS=Mus musculus OX=10090 GN=Rras2 PE=1 SV=1
Amacr	Alpha-methylacyl-CoA racemase OS=Mus musculus OX=10090 GN=Amacr PE=1 SV=4
Tcea1	Transcription elongation factor A protein 1 OS=Mus musculus OX=10090 GN=Tcea1 PE=1 SV=2
Uqcrb	Cytochrome b-c1 complex subunit 7 OS=Mus musculus OX=10090 GN=Uqcrb PE=1 SV=1
Hmgcl	Hydroxymethylglutaryl-CoA lyase, mitochondrial OS=Mus musculus OX=10090 GN=Hmgcl PE=1 SV=2
Psmc1	26S proteasome regulatory subunit 4 OS=Mus musculus OX=10090 GN=Psmc1 PE=1 SV=1
Cct6b	T-complex protein 1 subunit zeta-2 OS=Mus musculus OX=10090 GN=Cct6b PE=1 SV=4
Ephx2	Bifunctional epoxide hydrolase 2 OS=Mus musculus OX=10090 GN=Ephx2 PE=1 SV=2
Coro1a	Coronin-1A OS=Mus musculus OX=10090 GN=Coro1a PE=1 SV=5
Rpl24	60S ribosomal protein L24 OS=Mus musculus OX=10090 GN=Rpl24 PE=1 SV=2
Hsph1	Heat shock protein 105 kDa OS=Mus musculus OX=10090 GN=Hsph1 PE=1 SV=2
KRT5	SWISS-PROT:P13647 Tax_Id=9606 Gene_Symbol=KRT5 Keratin, type II cytoskeletal 5
Etf1	Eukaryotic peptide chain release factor subunit 1 OS=Mus musculus OX=10090 GN=Etf1 PE=1 SV=4
Cyb5r3	NADH-cytochrome b5 reductase 3 OS=Mus musculus OX=10090 GN=Cyb5r3 PE=1 SV=3
Psmb5	Proteasome subunit beta type-5 OS=Mus musculus OX=10090 GN=Psmb5 PE=1 SV=3
Ilf2	Interleukin enhancer-binding factor 2 OS=Mus musculus OX=10090 GN=Ilf2 PE=1 SV=1
Rpn2	Dolichyl-diphosphooligosaccharide--protein glycosyltransferase subunit 2 OS=Mus musculus OX=10090 GN=Rpn2 PE=1 SV=1
Lrrc59	Leucine-rich repeat-containing protein 59 OS=Mus musculus OX=10090 GN=Lrrc59 PE=1 SV=1
Sgta	Small glutamine-rich tetratricopeptide repeat-containing protein alpha OS=Mus musculus OX=10090 GN=Sgta PE=1 SV=2
Ces1b	Carboxylic ester hydrolase OS=Mus musculus OX=10090 GN=Ces1b PE=1 SV=1
Rps18	40S ribosomal protein S18 OS=Mus musculus OX=10090 GN=Rps18 PE=1 SV=3
Dpep1	Dipeptidase (Fragment) OS=Mus musculus OX=10090 GN=Dpep1 PE=1 SV=1
Eif3f	Eukaryotic translation initiation factor 3 subunit F OS=Mus musculus OX=10090 GN=Eif3f PE=1 SV=2
Bsg	Basigin OS=Mus musculus OX=10090 GN=Bsg PE=1 SV=1
Ddx19a	ATP-dependent RNA helicase DDX19A OS=Mus musculus OX=10090 GN=Ddx19a PE=1 SV=2
Blvra	Biliverdin reductase A OS=Mus musculus OX=10090 GN=Blvra PE=1 SV=1
Tmsb4x	Thymosin beta-4 OS=Mus musculus OX=10090 GN=Tmsb4x PE=1 SV=1
Eif3i	Eukaryotic translation initiation factor 3 subunit I OS=Mus musculus OX=10090 GN=Eif3i PE=1 SV=1
Ndufc2	NADH dehydrogenase [ubiquinone] 1 subunit C2 OS=Mus musculus OX=10090 GN=Ndufc2 PE=1 SV=1
Epb41	Protein 4.1 OS=Mus musculus OX=10090 GN=Epb41 PE=1 SV=1
Eif3b	Eukaryotic translation initiation factor 3 subunit B OS=Mus musculus OX=10090 GN=Eif3b PE=1 SV=1
Sept7	Septin-7 OS=Mus musculus OX=10090 GN=Sept7 PE=1 SV=2
Hnrnpul2	Heterogeneous nuclear ribonucleoprotein U-like protein 2 OS=Mus musculus OX=10090 GN=Hnrnpul2 PE=1 SV=2
Pafah1b2	Platelet-activating factor acetylhydrolase IB subunit beta (Fragment) OS=Mus musculus OX=10090 GN=Pafah1b2 PE=1 SV=1
Gnpda1	Glucosamine-6-phosphate isomerase 1 OS=Mus musculus OX=10090 GN=Gnpda1 PE=1 SV=3
Ndufb10	NADH dehydrogenase [ubiquinone] 1 beta subcomplex subunit 10 OS=Mus musculus OX=10090 GN=Ndufb10 PE=1 SV=3
Atp6v1g1	V-type proton ATPase subunit G 1 OS=Mus musculus OX=10090 GN=Atp6v1g1 PE=1 SV=3
Rab5b	Ras-related protein Rab-5B OS=Mus musculus OX=10090 GN=Rab5b PE=1 SV=1
Efhd2	EF-hand domain-containing protein D2 OS=Mus musculus OX=10090 GN=Efhd2 PE=1 SV=1
Rpl32	60S ribosomal protein L32 OS=Mus musculus OX=10090 GN=Rpl32 PE=1 SV=2
Nfs1	Cysteine desulfurase, mitochondrial OS=Mus musculus OX=10090 GN=Nfs1 PE=1 SV=3
Rufy1	RUN and FYVE domain-containing protein 1 OS=Mus musculus OX=10090 GN=Rufy1 PE=1 SV=1
Ppid	Peptidyl-prolyl cis-trans isomerase D OS=Mus musculus OX=10090 GN=Ppid PE=1 SV=3
Snrnp70	U1 small nuclear ribonucleoprotein 70 kDa OS=Mus musculus OX=10090 GN=Snrnp70 PE=1 SV=2
Ppm1b	Ppm1b protein OS=Mus musculus OX=10090 GN=Ppm1b PE=1 SV=1
Mapk1	Mitogen-activated protein kinase 1 OS=Mus musculus OX=10090 GN=Mapk1 PE=1 SV=3
Rps26	40S ribosomal protein S26 OS=Mus musculus OX=10090 GN=Rps26 PE=1 SV=3
Hgs	Hepatocyte growth factor-regulated tyrosine kinase substrate OS=Mus musculus OX=10090 GN=Hgs PE=1 SV=2
Rac2	Ras-related C3 botulinum toxin substrate 2 OS=Mus musculus OX=10090 GN=Rac2 PE=1 SV=1
Snx6	Sorting nexin-6 OS=Mus musculus OX=10090 GN=Snx6 PE=1 SV=2
Nans	Sialic acid synthase OS=Mus musculus OX=10090 GN=Nans PE=1 SV=1
Lgals1	Galectin-1 OS=Mus musculus OX=10090 GN=Lgals1 PE=1 SV=3
Bub3	Mitotic checkpoint protein BUB3 OS=Mus musculus OX=10090 GN=Bub3 PE=1 SV=1
Rcn1	Reticulocalbin-1 OS=Mus musculus OX=10090 GN=Rcn1 PE=1 SV=1
Cnbp	Cellular nucleic acid-binding protein OS=Mus musculus OX=10090 GN=Cnbp PE=1 SV=1
Caprin1	Caprin-1 OS=Mus musculus OX=10090 GN=Caprin1 PE=1 SV=2
C1qbp	Complement component 1 Q subcomponent-binding protein, mitochondrial OS=Mus musculus OX=10090 GN=C1qbp PE=1 SV=1
Dnaja1	DnaJ homolog subfamily A member 1 OS=Mus musculus OX=10090 GN=Dnaja1 PE=1 SV=1
Msra	Mitochondrial peptide methionine sulfoxide reductase OS=Mus musculus OX=10090 GN=Msra PE=1 SV=1
Esd	S-formylglutathione hydrolase OS=Mus musculus OX=10090 GN=Esd PE=1 SV=1
Blmh	Bleomycin hydrolase OS=Mus musculus OX=10090 GN=Blmh PE=1 SV=1
U2af2	Splicing factor U2AF 65 kDa subunit OS=Mus musculus OX=10090 GN=U2af2 PE=1 SV=3
Ndufs8	NADH dehydrogenase [ubiquinone] iron-sulfur protein 8, mitochondrial OS=Mus musculus OX=10090 GN=Ndufs8 PE=1 SV=1
Pgrmc1	Membrane-associated progesterone receptor component 1 OS=Mus musculus OX=10090 GN=Pgrmc1 PE=1 SV=4
Naprt	Nicotinate phosphoribosyltransferase OS=Mus musculus OX=10090 GN=Naprt PE=1 SV=1
KRT19	SWISS-PROT:P08727 Tax_Id=9606 Gene_Symbol=KRT19 Keratin, type I cytoskeletal 19
Mapk3	Mitogen-activated protein kinase 3 OS=Mus musculus OX=10090 GN=Mapk3 PE=1 SV=5
Cops4	COP9 signalosome complex subunit 4 OS=Mus musculus OX=10090 GN=Cops4 PE=1 SV=1
Psmc2	26S proteasome regulatory subunit 7 OS=Mus musculus OX=10090 GN=Psmc2 PE=1 SV=1
Myo1c	Unconventional myosin-Ic OS=Mus musculus OX=10090 GN=Myo1c PE=1 SV=2
Aqp1	Aquaporin-1 OS=Mus musculus OX=10090 GN=Aqp1 PE=1 SV=3
Tagln	Transgelin OS=Mus musculus OX=10090 GN=Tagln PE=1 SV=3
Krt19	SWISS-PROT:P19001 Tax_Id=10090 Gene_Symbol=Krt19 Keratin, type I cytoskeletal 19
Ighg2c	Immunoglobulin heavy constant gamma 2C (Fragment) OS=Mus musculus OX=10090 GN=Ighg2c PE=1 SV=1
Hibch	3-hydroxyisobutyryl-CoA hydrolase, mitochondrial OS=Mus musculus OX=10090 GN=Hibch PE=1 SV=1
Rpl18a	60S ribosomal protein L18a OS=Mus musculus OX=10090 GN=Rpl18a PE=1 SV=1
Tinagl1	Tubulointerstitial nephritis antigen-like OS=Mus musculus OX=10090 GN=Tinagl1 PE=1 SV=1
Tmed7	Transmembrane p24-trafficking protein 7 OS=Mus musculus OX=10090 GN=Tmed7 PE=1 SV=1
Park7	Protein/nucleic acid deglycase DJ-1 OS=Mus musculus OX=10090 GN=Park7 PE=1 SV=1
Rpl35a	60S ribosomal protein L35a OS=Mus musculus OX=10090 GN=Rpl35a PE=1 SV=2
Dars	Aspartate--tRNA ligase, cytoplasmic OS=Mus musculus OX=10090 GN=Dars PE=1 SV=2
Eif2s2	Eukaryotic translation initiation factor 2 subunit 2 OS=Mus musculus OX=10090 GN=Eif2s2 PE=1 SV=1
Fabp3	Fatty acid-binding protein, heart OS=Mus musculus OX=10090 GN=Fabp3 PE=1 SV=5
H2afv	Histone H2A.V OS=Mus musculus OX=10090 GN=H2afv PE=1 SV=3
Cttn	Src substrate cortactin OS=Mus musculus OX=10090 GN=Cttn PE=1 SV=2
Thbs1	Thrombospondin-1 OS=Mus musculus OX=10090 GN=Thbs1 PE=1 SV=1
Ech1	Delta(3,5)-Delta(2,4)-dienoyl-CoA isomerase, mitochondrial OS=Mus musculus OX=10090 GN=Ech1 PE=1 SV=1
Sec23b	Protein transport protein Sec23B OS=Mus musculus OX=10090 GN=Sec23b PE=1 SV=1
Wars	Tryptophan--tRNA ligase, cytoplasmic OS=Mus musculus OX=10090 GN=Wars PE=1 SV=2
Epb41l3	Band 4.1-like protein 3 OS=Mus musculus OX=10090 GN=Epb41l3 PE=1 SV=1
Lactb2	Endoribonuclease LACTB2 OS=Mus musculus OX=10090 GN=Lactb2 PE=1 SV=1
Hykk	Hydroxylysine kinase OS=Mus musculus OX=10090 GN=Hykk PE=1 SV=2
Tmod3	Tropomodulin-3 OS=Mus musculus OX=10090 GN=Tmod3 PE=1 SV=1
Aprt	Adenine phosphoribosyltransferase OS=Mus musculus OX=10090 GN=Aprt PE=1 SV=2
Nap1l4	Nap1l4 protein OS=Mus musculus OX=10090 GN=Nap1l4 PE=1 SV=1
Chp1	Calcineurin B homologous protein 1 OS=Mus musculus OX=10090 GN=Chp1 PE=1 SV=2
Cdc37	Hsp90 co-chaperone Cdc37 OS=Mus musculus OX=10090 GN=Cdc37 PE=1 SV=1
Tomm40	Mitochondrial import receptor subunit TOM40 homolog OS=Mus musculus OX=10090 GN=Tomm40 PE=1 SV=3
KRT6A	SWISS-PROT:P02538 Tax_Id=9606 Gene_Symbol=KRT6A Keratin, type II cytoskeletal 6A
Serpina3m	Serine protease inhibitor A3M OS=Mus musculus OX=10090 GN=Serpina3m PE=1 SV=2
Capn1	Calpain-1 catalytic subunit OS=Mus musculus OX=10090 GN=Capn1 PE=1 SV=1
Lims1	LIM and senescent cell antigen-like-containing domain protein OS=Mus musculus OX=10090 GN=Lims1 PE=1 SV=1
Ndufa4	Cytochrome c oxidase subunit NDUFA4 OS=Mus musculus OX=10090 GN=Ndufa4 PE=1 SV=2
Myof	Myoferlin OS=Mus musculus OX=10090 GN=Myof PE=1 SV=1
Ap1m1	AP-1 complex subunit mu-1 OS=Mus musculus OX=10090 GN=Ap1m1 PE=1 SV=3
Adss	Adenylosuccinate synthetase isozyme 2 OS=Mus musculus OX=10090 GN=Adss PE=1 SV=2
Dhx15	DEAH (Asp-Glu-Ala-His) box polypeptide 15 OS=Mus musculus OX=10090 GN=Dhx15 PE=1 SV=1
Slc25a1	Tricarboxylate transport protein, mitochondrial OS=Mus musculus OX=10090 GN=Slc25a1 PE=1 SV=1
Clta	Clathrin light chain OS=Mus musculus OX=10090 GN=Clta PE=1 SV=1
Add1	Alpha-adducin OS=Mus musculus OX=10090 GN=Add1 PE=1 SV=1
Ca3	Carbonic anhydrase 3 OS=Mus musculus OX=10090 GN=Ca3 PE=1 SV=3
Cdh16	Cadherin-16 OS=Mus musculus OX=10090 GN=Cdh16 PE=1 SV=1
Uqcrq	Cytochrome b-c1 complex subunit 8 OS=Mus musculus OX=10090 GN=Uqcrq PE=1 SV=3
Fga	Fibrinogen alpha chain OS=Mus musculus OX=10090 GN=Fga PE=1 SV=1
Api5	Apoptosis inhibitor 5 OS=Mus musculus OX=10090 GN=Api5 PE=1 SV=2
Farsb	Phenylalanine--tRNA ligase beta subunit OS=Mus musculus OX=10090 GN=Farsb PE=1 SV=2
Snrpd2	Small nuclear ribonucleoprotein Sm D2 OS=Mus musculus OX=10090 GN=Snrpd2 PE=1 SV=1
Skp1	S-phase kinase-associated protein 1 OS=Mus musculus OX=10090 GN=Skp1 PE=1 SV=3
Atp6v0c	V-type proton ATPase 16 kDa proteolipid subunit OS=Mus musculus OX=10090 GN=Atp6v0c PE=1 SV=1
Rab10	Ras-related protein Rab-10 OS=Mus musculus OX=10090 GN=Rab10 PE=1 SV=1
Grb2	Growth factor receptor-bound protein 2 OS=Mus musculus OX=10090 GN=Grb2 PE=1 SV=1
Psmb3	Proteasome subunit beta type-3 OS=Mus musculus OX=10090 GN=Psmb3 PE=1 SV=1
Sf3b3	Splicing factor 3B subunit 3 OS=Mus musculus OX=10090 GN=Sf3b3 PE=1 SV=1
Rps15a	40S ribosomal protein S15a (Fragment) OS=Mus musculus OX=10090 GN=Rps15a PE=1 SV=1
Rab8b	Ras-related protein Rab-8B OS=Mus musculus OX=10090 GN=Rab8b PE=1 SV=1
Prkacb	cAMP-dependent protein kinase catalytic subunit beta OS=Mus musculus OX=10090 GN=Prkacb PE=1 SV=2
Acsf2	Acyl-CoA synthetase family member 2, mitochondrial OS=Mus musculus OX=10090 GN=Acsf2 PE=1 SV=1
Rps23	40S ribosomal protein S23 OS=Mus musculus OX=10090 GN=Rps23 PE=1 SV=3
Cbs	Cystathionine beta-synthase OS=Mus musculus OX=10090 GN=Cbs PE=1 SV=3
Ctnnd1	Catenin delta-1 OS=Mus musculus OX=10090 GN=Ctnnd1 PE=1 SV=2
Psmd3	26S proteasome non-ATPase regulatory subunit 3 OS=Mus musculus OX=10090 GN=Psmd3 PE=1 SV=3
Ssb	Lupus La protein homolog OS=Mus musculus OX=10090 GN=Ssb PE=1 SV=1
Pdlim5	ENH isoform 1d OS=Mus musculus OX=10090 GN=Pdlim5 PE=1 SV=1
S100a10	Protein S100-A10 OS=Mus musculus OX=10090 GN=S100a10 PE=1 SV=2
Psmd12	26S proteasome non-ATPase regulatory subunit 12 OS=Mus musculus OX=10090 GN=Psmd12 PE=1 SV=4
Iqgap2	Ras GTPase-activating-like protein IQGAP2 OS=Mus musculus OX=10090 GN=Iqgap2 PE=1 SV=2
Samm50	Sorting and assembly machinery component 50 homolog OS=Mus musculus OX=10090 GN=Samm50 PE=1 SV=1
Cpt1a	Carnitine O-palmitoyltransferase 1, liver isoform OS=Mus musculus OX=10090 GN=Cpt1a PE=1 SV=4
Nedd8	NEDD8 OS=Mus musculus OX=10090 GN=Nedd8 PE=1 SV=2
Sri	Sorcin OS=Mus musculus OX=10090 GN=Sri PE=1 SV=1
Psme2	Proteasome activator complex subunit 2 OS=Mus musculus OX=10090 GN=Psme2 PE=1 SV=4
Rsu1	Ras suppressor protein 1 OS=Mus musculus OX=10090 GN=Rsu1 PE=1 SV=3
Gsta4	Glutathione S-transferase A4 OS=Mus musculus OX=10090 GN=Gsta4 PE=1 SV=3
Mylk	Myosin light chain kinase, smooth muscle OS=Mus musculus OX=10090 GN=Mylk PE=1 SV=3
Pfdn5	Prefoldin subunit 5 OS=Mus musculus OX=10090 GN=Pfdn5 PE=1 SV=1
Ttr	Transthyretin OS=Mus musculus OX=10090 GN=Ttr PE=1 SV=1
Kars	Lysine--tRNA ligase OS=Mus musculus OX=10090 GN=Kars PE=1 SV=1
Pxn	Paxillin OS=Mus musculus OX=10090 GN=Pxn PE=1 SV=1
Rps25	40S ribosomal protein S25 OS=Mus musculus OX=10090 GN=Rps25 PE=1 SV=1
Sacm1l	Phosphatidylinositide phosphatase SAC1 OS=Mus musculus OX=10090 GN=Sacm1l PE=1 SV=1
Hars	Histidine--tRNA ligase, cytoplasmic OS=Mus musculus OX=10090 GN=Hars PE=1 SV=2
Ranbp1	Ran-specific GTPase-activating protein OS=Mus musculus OX=10090 GN=Ranbp1 PE=1 SV=2
Phpt1	14 kDa phosphohistidine phosphatase OS=Mus musculus OX=10090 GN=Phpt1 PE=1 SV=1
Dusp3	Dual-specificity protein phosphatase 3 OS=Mus musculus OX=10090 GN=Dusp3 PE=1 SV=1
Sod2	Superoxide dismutase [Mn], mitochondrial OS=Mus musculus OX=10090 GN=Sod2 PE=1 SV=3
Hba-a1	Alpha globin 1 OS=Mus musculus OX=10090 GN=Hba-a1 PE=1 SV=1
Trim28	Transcription intermediary factor 1-beta OS=Mus musculus OX=10090 GN=Trim28 PE=1 SV=3
Gm20431	Predicted gene 20431 OS=Mus musculus OX=10090 GN=Gm20431 PE=4 SV=1
Acad8	Isobutyryl-CoA dehydrogenase, mitochondrial OS=Mus musculus OX=10090 GN=Acad8 PE=1 SV=1
Xpo1	Exportin-1 OS=Mus musculus OX=10090 GN=Xpo1 PE=1 SV=1
Bzw1	Basic leucine zipper and W2 domain-containing protein 1 OS=Mus musculus OX=10090 GN=Bzw1 PE=1 SV=1
Sec22b	Vesicle-trafficking protein SEC22b OS=Mus musculus OX=10090 GN=Sec22b PE=1 SV=3
Sh3bgrl3	SH3 domain-binding glutamic acid-rich-like protein 3 OS=Mus musculus OX=10090 GN=Sh3bgrl3 PE=1 SV=1
Actr1a	Alpha-centractin OS=Mus musculus OX=10090 GN=Actr1a PE=1 SV=1
Ndufa5	NADH dehydrogenase [ubiquinone] 1 alpha subcomplex subunit 5 OS=Mus musculus OX=10090 GN=Ndufa5 PE=1 SV=3
Scly	Selenocysteine lyase (Fragment) OS=Mus musculus OX=10090 GN=Scly PE=1 SV=1
Nt5c2	Cytosolic purine 5'-nucleotidase OS=Mus musculus OX=10090 GN=Nt5c2 PE=1 SV=1
Ppm1a	Protein phosphatase 1A OS=Mus musculus OX=10090 GN=Ppm1a PE=1 SV=1
Fscn1	Fascin OS=Mus musculus OX=10090 GN=Fscn1 PE=1 SV=4
Txndc12	Thioredoxin domain-containing protein 12 OS=Mus musculus OX=10090 GN=Txndc12 PE=1 SV=1
Rpl36	60S ribosomal protein L36 OS=Mus musculus OX=10090 GN=Rpl36 PE=1 SV=1
Slc13a3	Solute carrier family 13 member 3 OS=Mus musculus OX=10090 GN=Slc13a3 PE=1 SV=1
Grpel1	GrpE protein homolog 1, mitochondrial OS=Mus musculus OX=10090 GN=Grpel1 PE=1 SV=1
Flot1	Flotillin-1 OS=Mus musculus OX=10090 GN=Flot1 PE=1 SV=1
Hist1h1a	Histone H1.1 OS=Mus musculus OX=10090 GN=Hist1h1a PE=1 SV=2
Tmpo	Lamina-associated polypeptide 2, isoforms beta/delta/epsilon/gamma OS=Mus musculus OX=10090 GN=Tmpo PE=1 SV=4
Cox5b	Cytochrome c oxidase subunit 5B, mitochondrial OS=Mus musculus OX=10090 GN=Cox5b PE=1 SV=1
Gm10093	Histone deacetylase OS=Mus musculus OX=10090 GN=Gm10093 PE=3 SV=1
Tpr	Nuclear pore complex-associated intranuclear coiled-coil protein TPR OS=Mus musculus OX=10090 GN=Tpr PE=1 SV=1
Hp1bp3	Heterochromatin protein 1-binding protein 3 OS=Mus musculus OX=10090 GN=Hp1bp3 PE=1 SV=1
Eif3h	Eukaryotic translation initiation factor 3 subunit H OS=Mus musculus OX=10090 GN=Eif3h PE=1 SV=1
Ces1c	Carboxylesterase 1C OS=Mus musculus OX=10090 GN=Ces1c PE=1 SV=4
Rpl22	60S ribosomal protein L22 OS=Mus musculus OX=10090 GN=Rpl22 PE=1 SV=2
Ca1	Carbonic anhydrase 1 OS=Mus musculus OX=10090 GN=Ca1 PE=1 SV=4
Fasn	Fatty acid synthase OS=Mus musculus OX=10090 GN=Fasn PE=1 SV=2
Ddah2	N(G),N(G)-dimethylarginine dimethylaminohydrolase 2 OS=Mus musculus OX=10090 GN=Ddah2 PE=1 SV=1
Dcn	Decorin OS=Mus musculus OX=10090 GN=Dcn PE=1 SV=1
Lrpprc	Leucine-rich PPR motif-containing protein, mitochondrial OS=Mus musculus OX=10090 GN=Lrpprc PE=1 SV=2
Krt90	Keratin 90 OS=Mus musculus OX=10090 GN=Krt90 PE=1 SV=1
Clint1	Clathrin interactor 1 OS=Mus musculus OX=10090 GN=Clint1 PE=1 SV=1
Cse1l	Exportin-2 OS=Mus musculus OX=10090 GN=Cse1l PE=1 SV=1
Matr3	Matrin-3 OS=Mus musculus OX=10090 GN=Matr3 PE=1 SV=1
Eftud2	116 kDa U5 small nuclear ribonucleoprotein component OS=Mus musculus OX=10090 GN=Eftud2 PE=1 SV=1
Fkbp3	Peptidyl-prolyl cis-trans isomerase FKBP3 OS=Mus musculus OX=10090 GN=Fkbp3 PE=1 SV=2
Ugp2	UTP--glucose-1-phosphate uridylyltransferase OS=Mus musculus OX=10090 GN=Ugp2 PE=1 SV=3
Usp14	Ubiquitin carboxyl-terminal hydrolase 14 OS=Mus musculus OX=10090 GN=Usp14 PE=1 SV=1
Ces1e	Carboxylic ester hydrolase OS=Mus musculus OX=10090 GN=Ces1e PE=1 SV=1
KRT7	TREMBL:Q3KNV1;Q96GE1 Tax_Id=9606 Gene_Symbol=KRT7 keratin 7
Prkar2a	cAMP-dependent protein kinase type II-alpha regulatory subunit OS=Mus musculus OX=10090 GN=Prkar2a PE=1 SV=1
Vtn	Vitronectin OS=Mus musculus OX=10090 GN=Vtn PE=1 SV=2
Tapbp	Tapasin (Fragment) OS=Mus musculus OX=10090 GN=Tapbp PE=1 SV=1
Ada	Adenosine deaminase OS=Mus musculus OX=10090 GN=Ada PE=1 SV=3
Stat1	Signal transducer and activator of transcription OS=Mus musculus OX=10090 GN=Stat1 PE=1 SV=1
Rpl27	60S ribosomal protein L27 OS=Mus musculus OX=10090 GN=Rpl27 PE=1 SV=2
Snx12	Sorting nexin 12, isoform CRA_b OS=Mus musculus OX=10090 GN=Snx12 PE=1 SV=1
Cox6c	Cytochrome c oxidase subunit 6C OS=Mus musculus OX=10090 GN=Cox6c PE=1 SV=3
Dcxr	L-xylulose reductase OS=Mus musculus OX=10090 GN=Dcxr PE=1 SV=2
Rps24	40S ribosomal protein S24 OS=Mus musculus OX=10090 GN=Rps24 PE=1 SV=1
Cox7a2	Cytochrome c oxidase subunit 7A2, mitochondrial OS=Mus musculus OX=10090 GN=Cox7a2 PE=1 SV=2
Atp6v1f	V-type proton ATPase subunit F OS=Mus musculus OX=10090 GN=Atp6v1f PE=1 SV=2
Tars	Threonine--tRNA ligase, cytoplasmic OS=Mus musculus OX=10090 GN=Tars PE=1 SV=2
Psmb6	Proteasome subunit beta type-6 OS=Mus musculus OX=10090 GN=Psmb6 PE=1 SV=3
Uggt1	UDP-glucose:glycoprotein glucosyltransferase 1 OS=Mus musculus OX=10090 GN=Uggt1 PE=1 SV=4
Hsdl2	Hydroxysteroid dehydrogenase-like protein 2 OS=Mus musculus OX=10090 GN=Hsdl2 PE=1 SV=1
Rps15	40S ribosomal protein S15 OS=Mus musculus OX=10090 GN=Rps15 PE=1 SV=2
Mfge8	Lactadherin OS=Mus musculus OX=10090 GN=Mfge8 PE=1 SV=3
Aldh3a2	Aldehyde dehydrogenase OS=Mus musculus OX=10090 GN=Aldh3a2 PE=1 SV=1
Twf2	Twinfilin-2 OS=Mus musculus OX=10090 GN=Twf2 PE=1 SV=1
Rnpep	Aminopeptidase B OS=Mus musculus OX=10090 GN=Rnpep PE=1 SV=1
Strap	Serine-threonine kinase receptor-associated protein OS=Mus musculus OX=10090 GN=Strap PE=1 SV=2
Epcam	Epithelial cell adhesion molecule OS=Mus musculus OX=10090 GN=Epcam PE=1 SV=1
Gpd1l	Glycerol-3-phosphate dehydrogenase 1-like protein OS=Mus musculus OX=10090 GN=Gpd1l PE=1 SV=2
Rpl26	60S ribosomal protein L26 OS=Mus musculus OX=10090 GN=Rpl26 PE=1 SV=1
Glod5	Glyoxalase domain-containing protein 5 OS=Mus musculus OX=10090 GN=Glod5 PE=1 SV=1
Uso1	General vesicular transport factor p115 OS=Mus musculus OX=10090 GN=Uso1 PE=1 SV=2
Pgpep1	Pyroglutamyl-peptidase 1 OS=Mus musculus OX=10090 GN=Pgpep1 PE=1 SV=1
Aspdh	Putative L-aspartate dehydrogenase OS=Mus musculus OX=10090 GN=Aspdh PE=1 SV=1
Bckdhb	2-oxoisovalerate dehydrogenase subunit beta, mitochondrial OS=Mus musculus OX=10090 GN=Bckdhb PE=1 SV=2
Rab35	Ras-related protein Rab-35 OS=Mus musculus OX=10090 GN=Rab35 PE=1 SV=1
Atad3	ATPase family AAA domain-containing protein 3 OS=Mus musculus OX=10090 GN=Atad3 PE=1 SV=1
Cbr1	Carbonyl reductase [NADPH] 1 OS=Mus musculus OX=10090 GN=Cbr1 PE=1 SV=3
Eif2s3x	Eukaryotic translation initiation factor 2 subunit 3, X-linked OS=Mus musculus OX=10090 GN=Eif2s3x PE=1 SV=2
Tmem33	Transmembrane protein 33 OS=Mus musculus OX=10090 GN=Tmem33 PE=1 SV=1
Itih4	Inter alpha-trypsin inhibitor, heavy chain 4 OS=Mus musculus OX=10090 GN=Itih4 PE=1 SV=1
Sept9	Septin-9 (Fragment) OS=Mus musculus OX=10090 GN=Sept9 PE=1 SV=1
Atox1	Copper transport protein ATOX1 OS=Mus musculus OX=10090 GN=Atox1 PE=1 SV=1
Impa1	Inositol-1-monophosphatase OS=Mus musculus OX=10090 GN=Impa1 PE=1 SV=1
Tpp2	Tripeptidyl-peptidase 2 OS=Mus musculus OX=10090 GN=Tpp2 PE=1 SV=3
Nutf2	Nuclear transport factor 2 OS=Mus musculus OX=10090 GN=Nutf2 PE=1 SV=1
Cald1	Caldesmon 1 OS=Mus musculus OX=10090 GN=Cald1 PE=1 SV=1
Mgll	Monoglyceride lipase OS=Mus musculus OX=10090 GN=Mgll PE=1 SV=1
Serpinc1	Antithrombin-III (Fragment) OS=Mus musculus OX=10090 GN=Serpinc1 PE=1 SV=1
Ube2n	Ubiquitin-conjugating enzyme E2 N OS=Mus musculus OX=10090 GN=Ube2n PE=1 SV=1
Gm45713	Predicted gene 45713 OS=Mus musculus OX=10090 GN=Gm45713 PE=2 SV=1
Ppa1	Inorganic pyrophosphatase OS=Mus musculus OX=10090 GN=Ppa1 PE=1 SV=1
H1f0	Histone H1.0 OS=Mus musculus OX=10090 GN=H1f0 PE=2 SV=4
Eps15l1	Epidermal growth factor receptor substrate 15-like 1 OS=Mus musculus OX=10090 GN=Eps15l1 PE=1 SV=3
Usmg5	Up-regulated during skeletal muscle growth protein 5 OS=Mus musculus OX=10090 GN=Usmg5 PE=1 SV=1
Kng1	Kininogen-1 OS=Mus musculus OX=10090 GN=Kng1 PE=1 SV=1
Zyx	Zyxin OS=Mus musculus OX=10090 GN=Zyx PE=1 SV=2
Slc22a6	Solute carrier family 22 member 6 OS=Mus musculus OX=10090 GN=Slc22a6 PE=1 SV=1
Pfkl	ATP-dependent 6-phosphofructokinase, liver type OS=Mus musculus OX=10090 GN=Pfkl PE=1 SV=4
Erp29	Endoplasmic reticulum resident protein 29 OS=Mus musculus OX=10090 GN=Erp29 PE=1 SV=2
Numa1	Nuclear mitotic apparatus protein 1 OS=Mus musculus OX=10090 GN=Numa1 PE=1 SV=1
Ca5b	Carbonic anhydrase 5B, mitochondrial OS=Mus musculus OX=10090 GN=Ca5b PE=1 SV=2
Ralb	Ras-related protein Ral-B OS=Mus musculus OX=10090 GN=Ralb PE=1 SV=1
Psmb2	Proteasome subunit beta type-2 OS=Mus musculus OX=10090 GN=Psmb2 PE=1 SV=1
Aimp1	Aminoacyl tRNA synthase complex-interacting multifunctional protein 1 OS=Mus musculus OX=10090 GN=Aimp1 PE=1 SV=1
Akr1c12	Aldo-keto reductase a OS=Mus musculus OX=10090 GN=Akr1c12 PE=1 SV=1
Atp5f1d	ATP synthase subunit delta, mitochondrial OS=Mus musculus OX=10090 GN=Atp5f1d PE=1 SV=1
Rps10	40S ribosomal protein S10 OS=Mus musculus OX=10090 GN=Rps10 PE=1 SV=1
Gna13	Guanine nucleotide-binding protein subunit alpha-13 OS=Mus musculus OX=10090 GN=Gna13 PE=1 SV=1
Mtx2	Metaxin-2 OS=Mus musculus OX=10090 GN=Mtx2 PE=1 SV=1
Rnh1	Ribonuclease inhibitor OS=Mus musculus OX=10090 GN=Rnh1 PE=1 SV=1
Anxa3	Annexin A3 OS=Mus musculus OX=10090 GN=Anxa3 PE=1 SV=4
Rtn4	Reticulon-4 OS=Mus musculus OX=10090 GN=Rtn4 PE=1 SV=2
Snx3	Sorting nexin-3 OS=Mus musculus OX=10090 GN=Snx3 PE=1 SV=1
Pdcd6	Programmed cell death protein 6 OS=Mus musculus OX=10090 GN=Pdcd6 PE=1 SV=2
Eif4g1	Eukaryotic translation initiation factor 4 gamma 1 OS=Mus musculus OX=10090 GN=Eif4g1 PE=1 SV=1
Dctn1	Dynactin subunit 1 OS=Mus musculus OX=10090 GN=Dctn1 PE=1 SV=1
Prpf19	Pre-mRNA-processing factor 19 OS=Mus musculus OX=10090 GN=Prpf19 PE=1 SV=1
Col1a2	Collagen alpha-2(I) chain OS=Mus musculus OX=10090 GN=Col1a2 PE=1 SV=2
Rps6	40S ribosomal protein S6 OS=Mus musculus OX=10090 GN=Rps6 PE=1 SV=1
Letm1	Mitochondrial proton/calcium exchanger protein OS=Mus musculus OX=10090 GN=Letm1 PE=1 SV=1
Glg1	Golgi apparatus protein 1 (Fragment) OS=Mus musculus OX=10090 GN=Glg1 PE=1 SV=1
Bphl	Valacyclovir hydrolase OS=Mus musculus OX=10090 GN=Bphl PE=1 SV=1
Prps1l3	Phosphoribosyl pyrophosphate synthetase 1-like 3 OS=Mus musculus OX=10090 GN=Prps1l3 PE=3 SV=1
Elob	Elongin-B OS=Mus musculus OX=10090 GN=Elob PE=1 SV=1
Slc5a10	Sodium/glucose cotransporter 5 OS=Mus musculus OX=10090 GN=Slc5a10 PE=1 SV=1
Uchl4	Ubiquitin carboxyl-terminal hydrolase isozyme L4 OS=Mus musculus OX=10090 GN=Uchl4 PE=2 SV=1
Serpina3c	Serine protease inhibitor A3C OS=Mus musculus OX=10090 GN=Serpina3c PE=2 SV=1
Abcd3	ATP-binding cassette sub-family D member 3 OS=Mus musculus OX=10090 GN=Abcd3 PE=1 SV=2
Dut	Deoxyuridine triphosphatase OS=Mus musculus OX=10090 GN=Dut PE=1 SV=1
Ndufs4	NADH dehydrogenase [ubiquinone] iron-sulfur protein 4, mitochondrial OS=Mus musculus OX=10090 GN=Ndufs4 PE=1 SV=3
Fabp4	Fatty acid-binding protein, adipocyte OS=Mus musculus OX=10090 GN=Fabp4 PE=1 SV=3
Camk2d	Calcium/calmodulin-dependent protein kinase type II subunit delta OS=Mus musculus OX=10090 GN=Camk2d PE=1 SV=1
Arpc3	Actin-related protein 2/3 complex subunit 3 OS=Mus musculus OX=10090 GN=Arpc3 PE=1 SV=3
Rpl31	60S ribosomal protein L31 OS=Mus musculus OX=10090 GN=Rpl31 PE=1 SV=1
Timm8a1	Mitochondrial import inner membrane translocase subunit Tim8 A OS=Mus musculus OX=10090 GN=Timm8a1 PE=1 SV=1
Ilf3	Interleukin enhancer-binding factor 3 OS=Mus musculus OX=10090 GN=Ilf3 PE=1 SV=1
Mrpl12	39S ribosomal protein L12, mitochondrial OS=Mus musculus OX=10090 GN=Mrpl12 PE=1 SV=2
Umps	Uridine 5'-monophosphate synthase OS=Mus musculus OX=10090 GN=Umps PE=1 SV=3
Lypla1	Acyl-protein thioesterase 1 OS=Mus musculus OX=10090 GN=Lypla1 PE=1 SV=1
BC048507	Dynein light chain OS=Mus musculus OX=10090 GN=BC048507 PE=1 SV=1
Rps27	40S ribosomal protein S27 OS=Mus musculus OX=10090 GN=Rps27 PE=1 SV=3
Tsn	Translin OS=Mus musculus OX=10090 GN=Tsn PE=1 SV=1
Srsf2	Serine/arginine-rich splicing factor 2 OS=Mus musculus OX=10090 GN=Srsf2 PE=1 SV=4
Acp2	Lysosomal acid phosphatase OS=Mus musculus OX=10090 GN=Acp2 PE=1 SV=2
Lsp1	Lymphocyte-specific protein 1 OS=Mus musculus OX=10090 GN=Lsp1 PE=1 SV=1
Alpl	Alkaline phosphatase, tissue-nonspecific isozyme OS=Mus musculus OX=10090 GN=Alpl PE=1 SV=2
Hsd11b1	Corticosteroid 11-beta-dehydrogenase isozyme 1 OS=Mus musculus OX=10090 GN=Hsd11b1 PE=1 SV=3
Ap3b1	AP-3 complex subunit beta-1 OS=Mus musculus OX=10090 GN=Ap3b1 PE=1 SV=2
Mut	Methylmalonyl-CoA mutase, mitochondrial OS=Mus musculus OX=10090 GN=Mut PE=1 SV=2
Psmd11	26S proteasome non-ATPase regulatory subunit 11 OS=Mus musculus OX=10090 GN=Psmd11 PE=1 SV=3
Prkar1a	cAMP-dependent protein kinase type I-alpha regulatory subunit OS=Mus musculus OX=10090 GN=Prkar1a PE=1 SV=3
Nln	Neurolysin, mitochondrial OS=Mus musculus OX=10090 GN=Nln PE=1 SV=1
Ola1	Obg-like ATPase 1 OS=Mus musculus OX=10090 GN=Ola1 PE=1 SV=1
Vps29	Vacuolar protein sorting-associated protein 29 OS=Mus musculus OX=10090 GN=Vps29 PE=1 SV=1
Cyfip1	Cytoplasmic FMR1-interacting protein 1 OS=Mus musculus OX=10090 GN=Cyfip1 PE=1 SV=1
Pgls	6-phosphogluconolactonase OS=Mus musculus OX=10090 GN=Pgls PE=1 SV=1
Napa	Alpha-soluble NSF attachment protein OS=Mus musculus OX=10090 GN=Napa PE=1 SV=1
Tbca	Tubulin-specific chaperone A OS=Mus musculus OX=10090 GN=Tbca PE=1 SV=1
Ubqln1	Ubiquilin-1 OS=Mus musculus OX=10090 GN=Ubqln1 PE=1 SV=1
Ckap4	Cytoskeleton-associated protein 4 OS=Mus musculus OX=10090 GN=Ckap4 PE=1 SV=2
Mtpn	Myotrophin OS=Mus musculus OX=10090 GN=Mtpn PE=1 SV=2
Eloc	Elongin-C OS=Mus musculus OX=10090 GN=Eloc PE=1 SV=1
Stt3a	Dolichyl-diphosphooligosaccharide--protein glycosyltransferase subunit STT3A OS=Mus musculus OX=10090 GN=Stt3a PE=1 SV=1
Pmpca	Mitochondrial-processing peptidase subunit alpha OS=Mus musculus OX=10090 GN=Pmpca PE=1 SV=1
Lman2	Vesicular integral-membrane protein VIP36 OS=Mus musculus OX=10090 GN=Lman2 PE=1 SV=2
Snx1	Sorting nexin 1 OS=Mus musculus OX=10090 GN=Snx1 PE=1 SV=1
Lin7c	Protein lin-7 homolog C OS=Mus musculus OX=10090 GN=Lin7c PE=1 SV=2
Eif3e	Eukaryotic translation initiation factor 3 subunit E OS=Mus musculus OX=10090 GN=Eif3e PE=1 SV=1
Lama1	Laminin subunit alpha-1 OS=Mus musculus OX=10090 GN=Lama1 PE=1 SV=1
Mtnd3	NADH-ubiquinone oxidoreductase chain 3 OS=Mus musculus OX=10090 GN=Mtnd3 PE=1 SV=3
Pitpna	Phosphatidylinositol transfer protein alpha isoform OS=Mus musculus OX=10090 GN=Pitpna PE=1 SV=2
Glrx5	Glutaredoxin-related protein 5, mitochondrial OS=Mus musculus OX=10090 GN=Glrx5 PE=1 SV=1
RTRAF	RNA transcription, translation and transport factor protein OS=Mus musculus OX=10090 GN=RTRAF PE=1 SV=1
Aebp1	Adipocyte enhancer-binding protein 1 OS=Mus musculus OX=10090 GN=Aebp1 PE=1 SV=1
Tnfaip8	Tumor necrosis factor alpha-induced protein 8 OS=Mus musculus OX=10090 GN=Tnfaip8 PE=1 SV=1
Eif4e	Eukaryotic translation initiation factor 4E (Fragment) OS=Mus musculus OX=10090 GN=Eif4e PE=1 SV=1
Map2k1	Dual specificity mitogen-activated protein kinase kinase 1 OS=Mus musculus OX=10090 GN=Map2k1 PE=1 SV=2
Ndufa7	NADH dehydrogenase [ubiquinone] 1 alpha subcomplex subunit 7 OS=Mus musculus OX=10090 GN=Ndufa7 PE=1 SV=3
Sec61a1	Protein transport protein Sec61 subunit alpha isoform 1 OS=Mus musculus OX=10090 GN=Sec61a1 PE=1 SV=2
Dpp3	Dipeptidyl peptidase 3 OS=Mus musculus OX=10090 GN=Dpp3 PE=1 SV=2
Ndufa6	NADH dehydrogenase [ubiquinone] 1 alpha subcomplex subunit 6 OS=Mus musculus OX=10090 GN=Ndufa6 PE=1 SV=1
Antithrombin-III precursor	SWISS-PROT:P41361 (Bos taurus) Antithrombin-III precursor
Vamp8	Vesicle-associated membrane protein 8 OS=Mus musculus OX=10090 GN=Vamp8 PE=1 SV=1
Dbt	Lipoamide acyltransferase component of branched-chain alpha-keto acid dehydrogenase complex, mitochondrial OS=Mus musculus OX=10090 GN=Dbt PE=1 SV=2
Flot2	Flotillin-2 OS=Mus musculus OX=10090 GN=Flot2 PE=1 SV=2
Marc2	Mitochondrial amidoxime reducing component 2 OS=Mus musculus OX=10090 GN=Marc2 PE=1 SV=1
Sf3b5	Splicing factor 3B subunit 5 OS=Mus musculus OX=10090 GN=Sf3b5 PE=1 SV=1
Mfap2	Microfibril-associated glycoprotein 1 OS=Mus musculus OX=10090 GN=Mfap2 PE=1 SV=1
Rhog	Rho-related GTP-binding protein RhoG OS=Mus musculus OX=10090 GN=Rhog PE=1 SV=1
Rtn3	Reticulon-3 OS=Mus musculus OX=10090 GN=Rtn3 PE=1 SV=2
Aldh16a1	Aldehyde dehydrogenase family 16 member A1 OS=Mus musculus OX=10090 GN=Aldh16a1 PE=1 SV=1
Acly	ATP-citrate synthase OS=Mus musculus OX=10090 GN=Acly PE=1 SV=1
Atp2b1	Plasma membrane calcium-transporting ATPase 1 OS=Mus musculus OX=10090 GN=Atp2b1 PE=1 SV=1
Grn	Granulins OS=Mus musculus OX=10090 GN=Grn PE=1 SV=2
Slc3a2	4F2 cell-surface antigen heavy chain OS=Mus musculus OX=10090 GN=Slc3a2 PE=1 SV=1
Naxe	NAD(P)H-hydrate epimerase OS=Mus musculus OX=10090 GN=Naxe PE=1 SV=1
Sub1	Activated RNA polymerase II transcriptional coactivator p15 OS=Mus musculus OX=10090 GN=Sub1 PE=1 SV=3
Eif4g2	Eukaryotic translation initiation factor 4 gamma 2 OS=Mus musculus OX=10090 GN=Eif4g2 PE=1 SV=2
Fbl	rRNA 2'-O-methyltransferase fibrillarin OS=Mus musculus OX=10090 GN=Fbl PE=1 SV=2
Eif3m	Eukaryotic translation initiation factor 3 subunit M OS=Mus musculus OX=10090 GN=Eif3m PE=1 SV=1
Fetub	Fetuin-B OS=Mus musculus OX=10090 GN=Fetub PE=1 SV=1
Hnrnpll	Heterogeneous nuclear ribonucleoprotein L-like OS=Mus musculus OX=10090 GN=Hnrnpll PE=1 SV=3
Uchl1	Ubiquitin carboxyl-terminal hydrolase isozyme L1 OS=Mus musculus OX=10090 GN=Uchl1 PE=1 SV=1
Cab39	Calcium-binding protein 39 OS=Mus musculus OX=10090 GN=Cab39 PE=1 SV=2
Tpp1	Tripeptidyl-peptidase 1 OS=Mus musculus OX=10090 GN=Tpp1 PE=1 SV=2
Ppl	Periplakin OS=Mus musculus OX=10090 GN=Ppl PE=1 SV=1
Col4a3	Collagen alpha-3(IV) chain OS=Mus musculus OX=10090 GN=Col4a3 PE=1 SV=2
Carhsp1	Calcium-regulated heat stable protein 1 OS=Mus musculus OX=10090 GN=Carhsp1 PE=1 SV=1
Rpl19	60S ribosomal protein L19 OS=Mus musculus OX=10090 GN=Rpl19 PE=1 SV=1
Snrpd3	Small nuclear ribonucleoprotein Sm D3 OS=Mus musculus OX=10090 GN=Snrpd3 PE=1 SV=1
Nipsnap2	Glioblastoma amplified sequence OS=Mus musculus OX=10090 GN=Nipsnap2 PE=1 SV=1
Cbx1	Chromobox homolog 1 (Drosophila HP1 beta), isoform CRA_a OS=Mus musculus OX=10090 GN=Cbx1 PE=1 SV=1
H3f3a	Histone H3.3 OS=Mus musculus OX=10090 GN=H3f3a PE=1 SV=2
Cpne3	Copine-3 OS=Mus musculus OX=10090 GN=Cpne3 PE=1 SV=2
H2-Q10	H-2 class I histocompatibility antigen, Q10 alpha chain OS=Mus musculus OX=10090 GN=H2-Q10 PE=1 SV=3
Nat8	N-acetyltransferase 8 OS=Mus musculus OX=10090 GN=Nat8 PE=1 SV=1
Pacsin2	Protein kinase C and casein kinase substrate in neurons protein 2 OS=Mus musculus OX=10090 GN=Pacsin2 PE=1 SV=1
Krt76	Keratin, type II cytoskeletal 2 oral OS=Mus musculus OX=10090 GN=Krt76 PE=1 SV=1
Hspa12a	Heat shock 70 kDa protein 12A OS=Mus musculus OX=10090 GN=Hspa12a PE=1 SV=1
Acp1	Acp1 protein OS=Mus musculus OX=10090 GN=Acp1 PE=1 SV=1
Gnas	Guanine nucleotide-binding protein G(s) subunit alpha isoforms short OS=Mus musculus OX=10090 GN=Gnas PE=1 SV=1
Umod	Uromodulin OS=Mus musculus OX=10090 GN=Umod PE=1 SV=1
Ptpn6	Tyrosine-protein phosphatase non-receptor type 6 OS=Mus musculus OX=10090 GN=Ptpn6 PE=1 SV=2
Sccpdh	Saccharopine dehydrogenase-like oxidoreductase OS=Mus musculus OX=10090 GN=Sccpdh PE=1 SV=1
Igfbp7	Insulin-like growth factor-binding protein 7 OS=Mus musculus OX=10090 GN=Igfbp7 PE=1 SV=3
C4b	Complement C4-B OS=Mus musculus OX=10090 GN=C4b PE=1 SV=3
Cacybp	Calcyclin-binding protein OS=Mus musculus OX=10090 GN=Cacybp PE=1 SV=1
Arf6	ADP-ribosylation factor 6 OS=Mus musculus OX=10090 GN=Arf6 PE=1 SV=2
Mta2	Metastasis-associated protein MTA2 OS=Mus musculus OX=10090 GN=Mta2 PE=1 SV=1
mt-Co3	Cytochrome c oxidase subunit 3 OS=Mus musculus OX=10090 GN=mt-Co3 PE=1 SV=2
Ctsl	Cathepsin L1 (Fragment) OS=Mus musculus OX=10090 GN=Ctsl PE=1 SV=1
Ruvbl2	RuvB-like helicase (Fragment) OS=Mus musculus OX=10090 GN=Ruvbl2 PE=1 SV=1
Rbpms	RNA-binding protein with multiple-splicing OS=Mus musculus OX=10090 GN=Rbpms PE=1 SV=1
Slc25a20	Mitochondrial carnitine/acylcarnitine carrier protein OS=Mus musculus OX=10090 GN=Slc25a20 PE=1 SV=1
Pgm2	Phosphoglucomutase-2 OS=Mus musculus OX=10090 GN=Pgm2 PE=1 SV=1
Rpl35	60S ribosomal protein L35 OS=Mus musculus OX=10090 GN=Rpl35 PE=1 SV=1
Mtco2	Cytochrome c oxidase subunit 2 OS=Mus musculus OX=10090 GN=Mtco2 PE=1 SV=1
Gstk1	Glutathione S-transferase kappa 1 OS=Mus musculus OX=10090 GN=Gstk1 PE=1 SV=3
Smarcc2	SWI/SNF complex subunit SMARCC2 OS=Mus musculus OX=10090 GN=Smarcc2 PE=1 SV=1
Plpbp	Pyridoxal phosphate homeostasis protein OS=Mus musculus OX=10090 GN=Plpbp PE=1 SV=1
Cryl1	Lambda-crystallin homolog OS=Mus musculus OX=10090 GN=Cryl1 PE=1 SV=3
Fxyd2	Sodium/potassium-transporting ATPase subunit gamma OS=Mus musculus OX=10090 GN=Fxyd2 PE=1 SV=2
Pecr	Peroxisomal trans-2-enoyl-CoA reductase OS=Mus musculus OX=10090 GN=Pecr PE=1 SV=1
Csrp2	Cysteine and glycine-rich protein 2 OS=Mus musculus OX=10090 GN=Csrp2 PE=1 SV=1
Apex1	DNA-(apurinic or apyrimidinic site) lyase (Fragment) OS=Mus musculus OX=10090 GN=Apex1 PE=1 SV=1
Ap3m1	AP-3 complex subunit mu-1 OS=Mus musculus OX=10090 GN=Ap3m1 PE=1 SV=1
Coa3	Cytochrome c oxidase assembly factor 3 homolog, mitochondrial OS=Mus musculus OX=10090 GN=Coa3 PE=1 SV=1
Auh	Methylglutaconyl-CoA hydratase, mitochondrial OS=Mus musculus OX=10090 GN=Auh PE=1 SV=1
Ambp	Protein AMBP OS=Mus musculus OX=10090 GN=Ambp PE=1 SV=2
Eif3l	Eukaryotic translation initiation factor 3 subunit L OS=Mus musculus OX=10090 GN=Eif3l PE=1 SV=1
Gmfb	Glia maturation factor beta (Fragment) OS=Mus musculus OX=10090 GN=Gmfb PE=1 SV=1
Psmc3	26S proteasome regulatory subunit 6A OS=Mus musculus OX=10090 GN=Psmc3 PE=1 SV=2
Gc	Vitamin D-binding protein OS=Mus musculus OX=10090 GN=Gc PE=1 SV=2
Sqor	Sulfide:quinone oxidoreductase, mitochondrial (Fragment) OS=Mus musculus OX=10090 GN=Sqor PE=1 SV=1
Adh5	Alcohol dehydrogenase class-3 OS=Mus musculus OX=10090 GN=Adh5 PE=1 SV=3
Otub1	Ubiquitin thioesterase OTUB1 OS=Mus musculus OX=10090 GN=Otub1 PE=1 SV=1
Rbm14	RNA-binding protein 14 OS=Mus musculus OX=10090 GN=Rbm14 PE=1 SV=1
Ndufb7	NADH dehydrogenase [ubiquinone] 1 beta subcomplex subunit 7 OS=Mus musculus OX=10090 GN=Ndufb7 PE=1 SV=3
Sult1b1	Sulfotransferase family cytosolic 1B member 1 OS=Mus musculus OX=10090 GN=Sult1b1 PE=1 SV=2
Ube2m	NEDD8-conjugating enzyme Ubc12 (Fragment) OS=Mus musculus OX=10090 GN=Ube2m PE=1 SV=1
Sf3b1	Splicing factor 3B subunit 1 OS=Mus musculus OX=10090 GN=Sf3b1 PE=1 SV=1
Serpinb1a	Leukocyte elastase inhibitor A OS=Mus musculus OX=10090 GN=Serpinb1a PE=1 SV=1
Myo1d	Unconventional myosin-Id OS=Mus musculus OX=10090 GN=Myo1d PE=1 SV=1
Ptbp3	Polypyrimidine tract-binding protein 3 OS=Mus musculus OX=10090 GN=Ptbp3 PE=1 SV=1
Nars	Asparagine--tRNA ligase, cytoplasmic OS=Mus musculus OX=10090 GN=Nars PE=1 SV=2
Itga1	Integrin alpha-1 OS=Mus musculus OX=10090 GN=Itga1 PE=1 SV=2
Timm8b	Mitochondrial import inner membrane translocase subunit Tim8 B OS=Mus musculus OX=10090 GN=Timm8b PE=1 SV=1
Cox4i1	Cytochrome c oxidase subunit 4 isoform 1, mitochondrial OS=Mus musculus OX=10090 GN=Cox4i1 PE=1 SV=2
Khdrbs1	KH domain-containing, RNA-binding, signal transduction-associated protein 1 OS=Mus musculus OX=10090 GN=Khdrbs1 PE=1 SV=2
9030624J02Rik	RIKEN cDNA 9030624J02 gene OS=Mus musculus OX=10090 GN=9030624J02Rik PE=1 SV=1
Nomo1	Nodal modulator 1 OS=Mus musculus OX=10090 GN=Nomo1 PE=1 SV=1
Arhgap1	Rho GTPase-activating protein 1 OS=Mus musculus OX=10090 GN=Arhgap1 PE=1 SV=1
Apoa4	Apolipoprotein A-IV OS=Mus musculus OX=10090 GN=Apoa4 PE=1 SV=3
Gsto1	Glutathione S-transferase omega-1 OS=Mus musculus OX=10090 GN=Gsto1 PE=1 SV=2
Aga	Aga protein OS=Mus musculus OX=10090 GN=Aga PE=1 SV=1
Vwa5a	von Willebrand factor A domain-containing protein 5A OS=Mus musculus OX=10090 GN=Vwa5a PE=1 SV=2
Folr2	Folate receptor beta OS=Mus musculus OX=10090 GN=Folr2 PE=2 SV=1
Cnn3	Calponin-3 OS=Mus musculus OX=10090 GN=Cnn3 PE=1 SV=1
Gm10320	Protein transport protein Sec61 subunit beta OS=Mus musculus OX=10090 GN=Gm10320 PE=3 SV=1
Sbds	Ribosome maturation protein SBDS OS=Mus musculus OX=10090 GN=Sbds PE=1 SV=4
Tsc22d1	TSC22 domain family protein 1 OS=Mus musculus OX=10090 GN=Tsc22d1 PE=1 SV=1
Bpnt1	3'(2'),5'-bisphosphate nucleotidase 1 OS=Mus musculus OX=10090 GN=Bpnt1 PE=1 SV=2
Col15a1	Collagen alpha-1(XV) chain OS=Mus musculus OX=10090 GN=Col15a1 PE=1 SV=2
Chmp4b	Charged multivesicular body protein 4b OS=Mus musculus OX=10090 GN=Chmp4b PE=1 SV=2
Kmo	Kynurenine 3-monooxygenase OS=Mus musculus OX=10090 GN=Kmo PE=1 SV=1
Rps21	40S ribosomal protein S21 OS=Mus musculus OX=10090 GN=Rps21 PE=1 SV=1
Psmd6	26S proteasome non-ATPase regulatory subunit 6 OS=Mus musculus OX=10090 GN=Psmd6 PE=1 SV=1
Prelp	Prolargin OS=Mus musculus OX=10090 GN=Prelp PE=1 SV=2
Csnk2b	Casein kinase II subunit beta OS=Mus musculus OX=10090 GN=Csnk2b PE=1 SV=1
Ccar2	Cell cycle and apoptosis regulator protein 2 OS=Mus musculus OX=10090 GN=Ccar2 PE=1 SV=2
Vkorc1	Vitamin K epoxide reductase complex subunit 1 OS=Mus musculus OX=10090 GN=Vkorc1 PE=1 SV=1
Vamp2	Vesicle-associated membrane protein 2 OS=Mus musculus OX=10090 GN=Vamp2 PE=1 SV=1
Aadat	Kynurenine/alpha-aminoadipate aminotransferase, mitochondrial OS=Mus musculus OX=10090 GN=Aadat PE=1 SV=1
Rpl21	60S ribosomal protein L21 OS=Mus musculus OX=10090 GN=Rpl21 PE=1 SV=1
Ndufs7	NADH dehydrogenase [ubiquinone] iron-sulfur protein 7, mitochondrial OS=Mus musculus OX=10090 GN=Ndufs7 PE=1 SV=1
Gm2a	Ganglioside GM2 activator OS=Mus musculus OX=10090 GN=Gm2a PE=1 SV=2
Pdlim1	PDZ and LIM domain protein 1 (Fragment) OS=Mus musculus OX=10090 GN=Pdlim1 PE=1 SV=1
Sephs1	Selenide, water dikinase 1 OS=Mus musculus OX=10090 GN=Sephs1 PE=1 SV=1
Gspt1	Eukaryotic peptide chain release factor GTP-binding subunit ERF3A OS=Mus musculus OX=10090 GN=Gspt1 PE=1 SV=2
Aif1l	Allograft inflammatory factor 1-like OS=Mus musculus OX=10090 GN=Aif1l PE=1 SV=1
Tmed2	Transmembrane emp24 domain-containing protein 2 (Fragment) OS=Mus musculus OX=10090 GN=Tmed2 PE=1 SV=1
Aars	Alanine--tRNA ligase, cytoplasmic OS=Mus musculus OX=10090 GN=Aars PE=1 SV=1
Gucy1b1	Guanylate cyclase soluble subunit beta-1 OS=Mus musculus OX=10090 GN=Gucy1b1 PE=1 SV=1
Slc12a1	Solute carrier family 12 member 1 OS=Mus musculus OX=10090 GN=Slc12a1 PE=1 SV=1
Tomm70	Mitochondrial import receptor subunit TOM70 OS=Mus musculus OX=10090 GN=Tomm70 PE=1 SV=2
Fkbp4	Peptidyl-prolyl cis-trans isomerase FKBP4 OS=Mus musculus OX=10090 GN=Fkbp4 PE=1 SV=5
Gstm3	Glutathione S-transferase Mu 3 OS=Mus musculus OX=10090 GN=Gstm3 PE=1 SV=2
Mgst1	Microsomal glutathione S-transferase 1 OS=Mus musculus OX=10090 GN=Mgst1 PE=1 SV=3
Pfn2	Profilin-2 OS=Mus musculus OX=10090 GN=Pfn2 PE=1 SV=3
Tpd52l2	Tumor protein D54 (Fragment) OS=Mus musculus OX=10090 GN=Tpd52l2 PE=1 SV=1
Ube2z	Ubiquitin-conjugating enzyme E2 Z OS=Mus musculus OX=10090 GN=Ube2z PE=1 SV=2
Erap1	Endoplasmic reticulum aminopeptidase 1 OS=Mus musculus OX=10090 GN=Erap1 PE=1 SV=2
Dync1li1	Cytoplasmic dynein 1 light intermediate chain 1 OS=Mus musculus OX=10090 GN=Dync1li1 PE=1 SV=1
Cpsf6	Cleavage and polyadenylation-specificity factor subunit 6 (Fragment) OS=Mus musculus OX=10090 GN=Cpsf6 PE=1 SV=1
Fdx1	Adrenodoxin, mitochondrial OS=Mus musculus OX=10090 GN=Fdx1 PE=1 SV=1
Emc1	ER membrane protein complex subunit 1 OS=Mus musculus OX=10090 GN=Emc1 PE=1 SV=1
Calml4	Calmodulin-like protein 4 OS=Mus musculus OX=10090 GN=Calml4 PE=1 SV=2
Vars	Valine--tRNA ligase (Fragment) OS=Mus musculus OX=10090 GN=Vars PE=1 SV=1
Mgam	Maltase-glucoamylase OS=Mus musculus OX=10090 GN=Mgam PE=1 SV=1
Znf207	BUB3-interacting and GLEBS motif-containing protein ZNF207 OS=Mus musculus OX=10090 GN=Znf207 PE=1 SV=1
Mars	Methionine--tRNA ligase, cytoplasmic OS=Mus musculus OX=10090 GN=Mars PE=1 SV=1
Snu13	NHP2-like protein 1 OS=Mus musculus OX=10090 GN=Snu13 PE=1 SV=4
Hpcal1	Hippocalcin-like protein 1 OS=Mus musculus OX=10090 GN=Hpcal1 PE=1 SV=2
Psmd1	26S proteasome non-ATPase regulatory subunit 1 OS=Mus musculus OX=10090 GN=Psmd1 PE=1 SV=1
Inpp1	Inositol polyphosphate 1-phosphatase OS=Mus musculus OX=10090 GN=Inpp1 PE=1 SV=2
Snrpb	Small nuclear ribonucleoprotein-associated protein B OS=Mus musculus OX=10090 GN=Snrpb PE=4 SV=1
Psph	Phosphoserine phosphatase OS=Mus musculus OX=10090 GN=Psph PE=1 SV=1
Mlec	Malectin OS=Mus musculus OX=10090 GN=Mlec PE=1 SV=2
Dad1	Dolichyl-diphosphooligosaccharide--protein glycosyltransferase subunit DAD1 OS=Mus musculus OX=10090 GN=Dad1 PE=1 SV=3
Pdcd5	Programmed cell death protein 5 OS=Mus musculus OX=10090 GN=Pdcd5 PE=1 SV=3
Srsf4	Serine/arginine-rich-splicing factor 4 OS=Mus musculus OX=10090 GN=Srsf4 PE=1 SV=1
Dek	Protein DEK OS=Mus musculus OX=10090 GN=Dek PE=1 SV=1
Phyhd1	Phytanoyl-CoA dioxygenase domain-containing protein 1 OS=Mus musculus OX=10090 GN=Phyhd1 PE=1 SV=1
Eci1	Enoyl-CoA delta isomerase 1, mitochondrial OS=Mus musculus OX=10090 GN=Eci1 PE=1 SV=2
Cyp2e1	Cytochrome P450 2E1 OS=Mus musculus OX=10090 GN=Cyp2e1 PE=1 SV=1
Eml2	Echinoderm microtubule-associated protein-like 2 OS=Mus musculus OX=10090 GN=Eml2 PE=1 SV=1
Pck2	Phosphoenolpyruvate carboxykinase [GTP], mitochondrial OS=Mus musculus OX=10090 GN=Pck2 PE=1 SV=1
Stoml2	Stomatin-like protein 2, mitochondrial OS=Mus musculus OX=10090 GN=Stoml2 PE=1 SV=1
Pfdn2	Prefoldin subunit 2 OS=Mus musculus OX=10090 GN=Pfdn2 PE=1 SV=2
Exoc8	Exocyst complex component 8 OS=Mus musculus OX=10090 GN=Exoc8 PE=1 SV=1
Sgpl1	Sphingosine-1-phosphate lyase 1 OS=Mus musculus OX=10090 GN=Sgpl1 PE=1 SV=1
Akr1c21	Aldo-keto reductase family 1 member C21 OS=Mus musculus OX=10090 GN=Akr1c21 PE=1 SV=2
Bcam	Basal cell adhesion molecule (Fragment) OS=Mus musculus OX=10090 GN=Bcam PE=1 SV=1
Hdgfl3	Hepatoma-derived growth factor-related protein 3 OS=Mus musculus OX=10090 GN=Hdgfl3 PE=1 SV=2
Copz1	Coatomer subunit zeta-1 OS=Mus musculus OX=10090 GN=Copz1 PE=1 SV=1
Btf3l4	Transcription factor BTF3 homolog 4 OS=Mus musculus OX=10090 GN=Btf3l4 PE=1 SV=1
Asrgl1	Isoaspartyl peptidase/L-asparaginase OS=Mus musculus OX=10090 GN=Asrgl1 PE=1 SV=1
Igkv12-41	Protein Igkv12-41 (Fragment) OS=Mus musculus OX=10090 GN=Igkv12-41 PE=1 SV=2
Vnn1	Pantetheinase OS=Mus musculus OX=10090 GN=Vnn1 PE=1 SV=3
Jup	Junction plakoglobin OS=Mus musculus OX=10090 GN=Jup PE=1 SV=3
Hck	Tyrosine-protein kinase HCK OS=Mus musculus OX=10090 GN=Hck PE=1 SV=4
Dhfr	Dihydrofolate reductase OS=Mus musculus OX=10090 GN=Dhfr PE=1 SV=3
Nucb2	Nucleobindin-2 OS=Mus musculus OX=10090 GN=Nucb2 PE=1 SV=2
Alyref	THO complex subunit 4 OS=Mus musculus OX=10090 GN=Alyref PE=1 SV=3
Fhl3	Four and a half LIM domains protein 3 OS=Mus musculus OX=10090 GN=Fhl3 PE=1 SV=1
Cluh	Clustered mitochondria protein homolog OS=Mus musculus OX=10090 GN=Cluh PE=1 SV=1
Clns1a	Methylosome subunit pICln OS=Mus musculus OX=10090 GN=Clns1a PE=1 SV=1
Arpc5	Actin-related protein 2/3 complex subunit 5 OS=Mus musculus OX=10090 GN=Arpc5 PE=1 SV=1
Acot4	Acyl-coenzyme A thioesterase 4 OS=Mus musculus OX=10090 GN=Acot4 PE=1 SV=1
Rpl37a	60S ribosomal protein L37a OS=Mus musculus OX=10090 GN=Rpl37a PE=1 SV=2
Src	Tyrosine-protein kinase OS=Mus musculus OX=10090 GN=Src PE=1 SV=1
Glo1	Lactoylglutathione lyase OS=Mus musculus OX=10090 GN=Glo1 PE=1 SV=3
Pdhx	Pyruvate dehydrogenase protein X component, mitochondrial OS=Mus musculus OX=10090 GN=Pdhx PE=1 SV=1
Sars	Serine--tRNA ligase, cytoplasmic (Fragment) OS=Mus musculus OX=10090 GN=Sars PE=1 SV=8
Hdgf	Hepatoma-derived growth factor OS=Mus musculus OX=10090 GN=Hdgf PE=1 SV=2
Alcam	CD166 antigen OS=Mus musculus OX=10090 GN=Alcam PE=1 SV=1
Psmd14	26S proteasome non-ATPase regulatory subunit 14 OS=Mus musculus OX=10090 GN=Psmd14 PE=1 SV=2
Bcat2	Branched-chain-amino-acid aminotransferase OS=Mus musculus OX=10090 GN=Bcat2 PE=1 SV=1
Miox	Inositol oxygenase OS=Mus musculus OX=10090 GN=Miox PE=1 SV=2
Gamt	Guanidinoacetate N-methyltransferase OS=Mus musculus OX=10090 GN=Gamt PE=1 SV=1
Ufm1	Ubiquitin-fold modifier 1 OS=Mus musculus OX=10090 GN=Ufm1 PE=1 SV=1
Car12	Car12 protein OS=Mus musculus OX=10090 GN=Car12 PE=1 SV=1
Capns1	Calpain small subunit 1 OS=Mus musculus OX=10090 GN=Capns1 PE=1 SV=1
Plau	Urokinase-type plasminogen activator OS=Mus musculus OX=10090 GN=Plau PE=1 SV=1
Fam129a	Protein Niban OS=Mus musculus OX=10090 GN=Fam129a PE=1 SV=2
Pnpo	Pyridoxine-5'-phosphate oxidase OS=Mus musculus OX=10090 GN=Pnpo PE=1 SV=1
Chmp2a	Charged multivesicular body protein 2a OS=Mus musculus OX=10090 GN=Chmp2a PE=1 SV=1
Dazap1	DAZ-associated protein 1 OS=Mus musculus OX=10090 GN=Dazap1 PE=1 SV=2
Vps26a	Vacuolar protein sorting-associated protein 26A OS=Mus musculus OX=10090 GN=Vps26a PE=1 SV=1
Eif4h	Eukaryotic translation initiation factor 4H OS=Mus musculus OX=10090 GN=Eif4h PE=1 SV=3
Fhl1	Four and a half LIM domains protein 1 OS=Mus musculus OX=10090 GN=Fhl1 PE=1 SV=1
Ces2h	Carboxylic ester hydrolase OS=Mus musculus OX=10090 GN=Ces2h PE=1 SV=2
Add3	Gamma-adducin OS=Mus musculus OX=10090 GN=Add3 PE=1 SV=2
Glipr2	Golgi-associated plant pathogenesis-related protein 1 OS=Mus musculus OX=10090 GN=Glipr2 PE=1 SV=1
Cgnl1	Cingulin-like 1 OS=Mus musculus OX=10090 GN=Cgnl1 PE=1 SV=1
Ptges2	Prostaglandin E synthase 2 OS=Mus musculus OX=10090 GN=Ptges2 PE=1 SV=3
Gbp7	Gbp6 protein OS=Mus musculus OX=10090 GN=Gbp7 PE=1 SV=2
Mapk8ip3	C-Jun-amino-terminal kinase-interacting protein 3 OS=Mus musculus OX=10090 GN=Mapk8ip3 PE=1 SV=1
Rbm8a	RNA-binding protein 8A OS=Mus musculus OX=10090 GN=Rbm8a PE=1 SV=1
Slc5a8	Sodium-coupled monocarboxylate transporter 1 OS=Mus musculus OX=10090 GN=Slc5a8 PE=1 SV=1
Rps28	40S ribosomal protein S28 (Fragment) OS=Mus musculus OX=10090 GN=Rps28 PE=1 SV=1
Cd2ap	CD2-associated protein OS=Mus musculus OX=10090 GN=Cd2ap PE=1 SV=3
Lgals3bp	Galectin-3-binding protein OS=Mus musculus OX=10090 GN=Lgals3bp PE=1 SV=1
Tjp1	Tight junction protein ZO-1 OS=Mus musculus OX=10090 GN=Tjp1 PE=1 SV=2
Pfas	Phosphoribosylformylglycinamidine synthase OS=Mus musculus OX=10090 GN=Pfas PE=1 SV=1
Gm12355	MCG21910 OS=Mus musculus OX=10090 GN=Gm12355 PE=4 SV=1
Pmm2	Phosphomannomutase 2 OS=Mus musculus OX=10090 GN=Pmm2 PE=1 SV=1
FAM120A	Constitutive coactivator of PPAR-gamma-like protein 1 OS=Mus musculus OX=10090 GN=FAM120A PE=1 SV=2
Gphn	Gephyrin OS=Mus musculus OX=10090 GN=Gphn PE=1 SV=2
H6pd	GDH/6PGL endoplasmic bifunctional protein OS=Mus musculus OX=10090 GN=H6pd PE=1 SV=2
Bdh2	3-hydroxybutyrate dehydrogenase type 2 OS=Mus musculus OX=10090 GN=Bdh2 PE=1 SV=1
Tnc	Tenascin OS=Mus musculus OX=10090 GN=Tnc PE=1 SV=1
Atp5f1	ATP synthase F(0) complex subunit B1, mitochondrial OS=Mus musculus OX=10090 GN=Atp5f1 PE=1 SV=1
Iars	Isoleucine--tRNA ligase, cytoplasmic OS=Mus musculus OX=10090 GN=Iars PE=1 SV=2
Naga	Alpha-N-acetylgalactosaminidase OS=Mus musculus OX=10090 GN=Naga PE=1 SV=2
Spcs3	Signal peptidase complex subunit 3 OS=Mus musculus OX=10090 GN=Spcs3 PE=1 SV=1
Rpl11	60S ribosomal protein L11 OS=Mus musculus OX=10090 GN=Rpl11 PE=1 SV=4
Mob1b	MOB kinase activator 1B OS=Mus musculus OX=10090 GN=Mob1b PE=1 SV=3
Galm	Aldose 1-epimerase OS=Mus musculus OX=10090 GN=Galm PE=1 SV=1
Cnn2	Calponin-2 OS=Mus musculus OX=10090 GN=Cnn2 PE=1 SV=1
Ppp2r2a	Serine/threonine-protein phosphatase 2A 55 kDa regulatory subunit B alpha isoform OS=Mus musculus OX=10090 GN=Ppp2r2a PE=1 SV=1
Dera	Deoxyribose-phosphate aldolase OS=Mus musculus OX=10090 GN=Dera PE=1 SV=1
Osbpl8	Oxysterol-binding protein-related protein 8 OS=Mus musculus OX=10090 GN=Osbpl8 PE=1 SV=1
Gna14	Guanine nucleotide-binding protein subunit alpha-14 OS=Mus musculus OX=10090 GN=Gna14 PE=1 SV=2
H13	Histocompatibility 13 (Fragment) OS=Mus musculus OX=10090 GN=H13 PE=1 SV=1
Ptms	Parathymosin OS=Mus musculus OX=10090 GN=Ptms PE=1 SV=3
Akr1c13	Aldo-keto reductase family 1 member C13 OS=Mus musculus OX=10090 GN=Akr1c13 PE=1 SV=2
Rangap1	Ran GTPase-activating protein 1 OS=Mus musculus OX=10090 GN=Rangap1 PE=1 SV=2
Timm50	Mitochondrial import inner membrane translocase subunit TIM50 OS=Mus musculus OX=10090 GN=Timm50 PE=1 SV=1
Dlg1	Disks large homolog 1 OS=Mus musculus OX=10090 GN=Dlg1 PE=1 SV=1
Aox3	Aldehyde oxidase 3 OS=Mus musculus OX=10090 GN=Aox3 PE=1 SV=1
Rpl27a	60S ribosomal protein L27a OS=Mus musculus OX=10090 GN=Rpl27a PE=1 SV=5
Acyp1	Acylphosphatase OS=Mus musculus OX=10090 GN=Acyp1 PE=1 SV=1
Rpl34	60S ribosomal protein L34 (Fragment) OS=Mus musculus OX=10090 GN=Rpl34 PE=1 SV=4
Scamp2	Secretory carrier-associated membrane protein 2 OS=Mus musculus OX=10090 GN=Scamp2 PE=1 SV=1
Agmat	Agmatinase, mitochondrial OS=Mus musculus OX=10090 GN=Agmat PE=1 SV=1
Adsl	Adenylosuccinate lyase OS=Mus musculus OX=10090 GN=Adsl PE=1 SV=2
Arsb	Arylsulfatase B OS=Mus musculus OX=10090 GN=Arsb PE=1 SV=1
Mpc2	Mitochondrial pyruvate carrier 2 OS=Mus musculus OX=10090 GN=Mpc2 PE=1 SV=1
Lrp1	Low density lipoprotein receptor-related protein 1 OS=Mus musculus OX=10090 GN=Lrp1 PE=1 SV=1
Akr1e2	1,5-anhydro-D-fructose reductase OS=Mus musculus OX=10090 GN=Akr1e2 PE=1 SV=1
Mesd	LRP chaperone MESD (Fragment) OS=Mus musculus OX=10090 GN=Mesd PE=1 SV=1
Fbp2	Fructose-1,6-bisphosphatase isozyme 2 OS=Mus musculus OX=10090 GN=Fbp2 PE=1 SV=2
Slc47a1	Multidrug and toxin extrusion protein 1 OS=Mus musculus OX=10090 GN=Slc47a1 PE=1 SV=2
Fubp3	Far upstream element (FUSE)-binding protein 3 OS=Mus musculus OX=10090 GN=Fubp3 PE=1 SV=1
Rad23a	UV excision repair protein RAD23 homolog A (Fragment) OS=Mus musculus OX=10090 GN=Rad23a PE=1 SV=1
Snrpd1	Small nuclear ribonucleoprotein Sm D1 OS=Mus musculus OX=10090 GN=Snrpd1 PE=1 SV=1
Reep5	Receptor expression-enhancing protein 5 OS=Mus musculus OX=10090 GN=Reep5 PE=1 SV=1
Rps6ka3	Non-specific serine/threonine protein kinase OS=Mus musculus OX=10090 GN=Rps6ka3 PE=1 SV=1
Fxn	Frataxin, mitochondrial OS=Mus musculus OX=10090 GN=Fxn PE=1 SV=1
Mlycd	Malonyl-CoA decarboxylase, mitochondrial OS=Mus musculus OX=10090 GN=Mlycd PE=1 SV=1
Ipo5	Importin-5 OS=Mus musculus OX=10090 GN=Ipo5 PE=1 SV=3
Crk	Adapter molecule crk OS=Mus musculus OX=10090 GN=Crk PE=1 SV=2
Susd2	Sushi domain-containing protein 2 OS=Mus musculus OX=10090 GN=Susd2 PE=1 SV=1
Mtch1	Mitochondrial carrier homolog 1 (Fragment) OS=Mus musculus OX=10090 GN=Mtch1 PE=1 SV=1
Psmb9	Proteasome subunit beta type OS=Mus musculus OX=10090 GN=Psmb9 PE=1 SV=1
Acsm1	Acyl-coenzyme A synthetase ACSM1, mitochondrial (Fragment) OS=Mus musculus OX=10090 GN=Acsm1 PE=1 SV=1
G3bp2	Ras GTPase-activating protein-binding protein 2 OS=Mus musculus OX=10090 GN=G3bp2 PE=1 SV=2
Arl6ip1	ADP-ribosylation factor-like protein 6-interacting protein 1 OS=Mus musculus OX=10090 GN=Arl6ip1 PE=1 SV=1
Slc25a24	Calcium-binding mitochondrial carrier protein SCaMC-1 OS=Mus musculus OX=10090 GN=Slc25a24 PE=1 SV=1
Mif	Macrophage migration inhibitory factor OS=Mus musculus OX=10090 GN=Mif PE=1 SV=2
Glb1	Beta-galactosidase OS=Mus musculus OX=10090 GN=Glb1 PE=1 SV=1
Slc25a15	Mitochondrial ornithine transporter 1 OS=Mus musculus OX=10090 GN=Slc25a15 PE=1 SV=1
Itgav	Integrin alpha-V OS=Mus musculus OX=10090 GN=Itgav PE=1 SV=1
Metap2	Methionine aminopeptidase 2 OS=Mus musculus OX=10090 GN=Metap2 PE=1 SV=1
Pafah1b3	Platelet-activating factor acetylhydrolase IB subunit gamma OS=Mus musculus OX=10090 GN=Pafah1b3 PE=1 SV=1
Dhrs1	Dehydrogenase/reductase SDR family member 1 OS=Mus musculus OX=10090 GN=Dhrs1 PE=1 SV=1
Fam129b	Niban-like protein 1 OS=Mus musculus OX=10090 GN=Fam129b PE=1 SV=2
Fam151a	Protein FAM151A OS=Mus musculus OX=10090 GN=Fam151a PE=1 SV=1
Pfdn1	Prefoldin 1 OS=Mus musculus OX=10090 GN=Pfdn1 PE=1 SV=1
Serpinb6b	Serine (or cysteine) peptidase inhibitor, clade B, member 6b OS=Mus musculus OX=10090 GN=Serpinb6b PE=1 SV=1
Timm44	Mitochondrial import inner membrane translocase subunit TIM44 OS=Mus musculus OX=10090 GN=Timm44 PE=1 SV=2
Tmed9	Transmembrane emp24 domain-containing protein 9 OS=Mus musculus OX=10090 GN=Tmed9 PE=1 SV=2
Cyp2d10	Cytochrome P450 2D10 OS=Mus musculus OX=10090 GN=Cyp2d10 PE=1 SV=2
Gps1	COP9 signalosome complex subunit 1 OS=Mus musculus OX=10090 GN=Gps1 PE=1 SV=1
Chmp1a	Charged multivesicular body protein 1a OS=Mus musculus OX=10090 GN=Chmp1a PE=1 SV=1
Lgals9	Galectin OS=Mus musculus OX=10090 GN=Lgals9 PE=1 SV=1
Itga3	Integrin alpha-3 OS=Mus musculus OX=10090 GN=Itga3 PE=1 SV=1
Pfkp	ATP-dependent 6-phosphofructokinase OS=Mus musculus OX=10090 GN=Pfkp PE=1 SV=1
Mat2b	Methionine adenosyltransferase 2 subunit beta OS=Mus musculus OX=10090 GN=Mat2b PE=1 SV=1
Nedd4	E3 ubiquitin-protein ligase NEDD4 OS=Mus musculus OX=10090 GN=Nedd4 PE=1 SV=3
Gbe1	1,4-alpha-glucan-branching enzyme OS=Mus musculus OX=10090 GN=Gbe1 PE=1 SV=1
Ccdc47	Coiled-coil domain-containing protein 47 OS=Mus musculus OX=10090 GN=Ccdc47 PE=1 SV=2
Nhlrc2	NHL repeat-containing protein 2 OS=Mus musculus OX=10090 GN=Nhlrc2 PE=1 SV=1
Pabpn1	Polyadenylate-binding protein 2 OS=Mus musculus OX=10090 GN=Pabpn1 PE=4 SV=1
Sar1a	GTP-binding protein SAR1a (Fragment) OS=Mus musculus OX=10090 GN=Sar1a PE=1 SV=1
Zadh2	Prostaglandin reductase-3 OS=Mus musculus OX=10090 GN=Zadh2 PE=1 SV=1
Nudc	Nuclear migration protein nudC OS=Mus musculus OX=10090 GN=Nudc PE=1 SV=1
Ndufa10	NADH dehydrogenase [ubiquinone] 1 alpha subcomplex subunit 10, mitochondrial OS=Mus musculus OX=10090 GN=Ndufa10 PE=1 SV=1
Dnm1	Dynamin-1 OS=Mus musculus OX=10090 GN=Dnm1 PE=1 SV=2
Mettl7a1	MCG20149, isoform CRA_a OS=Mus musculus OX=10090 GN=Mettl7a1 PE=1 SV=1
Eea1	Early endosome antigen 1 OS=Mus musculus OX=10090 GN=Eea1 PE=1 SV=2
Snrpe	Small nuclear ribonucleoprotein E OS=Mus musculus OX=10090 GN=Snrpe PE=1 SV=1
Nmt1	Glycylpeptide N-tetradecanoyltransferase 1 OS=Mus musculus OX=10090 GN=Nmt1 PE=1 SV=1
Atp5j2	ATP synthase subunit f, mitochondrial OS=Mus musculus OX=10090 GN=Atp5j2 PE=1 SV=1
Metap1	Methionine aminopeptidase 1 OS=Mus musculus OX=10090 GN=Metap1 PE=1 SV=1
Nras	GTPase NRas OS=Mus musculus OX=10090 GN=Nras PE=4 SV=1
Bola2	BolA-like protein 2 OS=Mus musculus OX=10090 GN=Bola2 PE=1 SV=1
Mapk14	Mitogen-activated protein kinase (Fragment) OS=Mus musculus OX=10090 GN=Mapk14 PE=1 SV=1
Sun2	SUN domain-containing protein 2 OS=Mus musculus OX=10090 GN=Sun2 PE=1 SV=3
/	UPF0598 protein C8orf82 homolog OS=Mus musculus OX=10090 PE=1 SV=1
Sumo2	Small ubiquitin-related modifier 2 OS=Mus musculus OX=10090 GN=Sumo2 PE=1 SV=1
Srsf7	Serine/arginine-rich splicing factor 7 OS=Mus musculus OX=10090 GN=Srsf7 PE=1 SV=1
D2hgdh	D-2-hydroxyglutarate dehydrogenase, mitochondrial OS=Mus musculus OX=10090 GN=D2hgdh PE=1 SV=3
Timm9	Mitochondrial import inner membrane translocase subunit Tim9 OS=Mus musculus OX=10090 GN=Timm9 PE=1 SV=1
Tbcb	Tubulin-folding cofactor B OS=Mus musculus OX=10090 GN=Tbcb PE=1 SV=2
Ighv5-16	Immunoglobulin heavy variable 5-16 OS=Mus musculus OX=10090 GN=Ighv5-16 PE=1 SV=1
Actl6a	Actin-like protein 6A OS=Mus musculus OX=10090 GN=Actl6a PE=1 SV=2
Siae	Sialate O-acetylesterase OS=Mus musculus OX=10090 GN=Siae PE=1 SV=3
Dnm2	Dynamin-2 OS=Mus musculus OX=10090 GN=Dnm2 PE=1 SV=1
Rfk	Riboflavin kinase OS=Mus musculus OX=10090 GN=Rfk PE=1 SV=2
Me2	NAD-dependent malic enzyme, mitochondrial OS=Mus musculus OX=10090 GN=Me2 PE=1 SV=1
Ndufb1	NADH dehydrogenase [ubiquinone] 1 beta subcomplex subunit 1 OS=Mus musculus OX=10090 GN=Ndufb1 PE=3 SV=1
Cops7a	COP9 signalosome complex subunit 7a (Fragment) OS=Mus musculus OX=10090 GN=Cops7a PE=1 SV=1
Erh	Enhancer of rudimentary homolog OS=Mus musculus OX=10090 GN=Erh PE=1 SV=1
Dnaja3	DnaJ homolog subfamily A member 3, mitochondrial OS=Mus musculus OX=10090 GN=Dnaja3 PE=1 SV=1
Prps2	Ribose-phosphate pyrophosphokinase 2 OS=Mus musculus OX=10090 GN=Prps2 PE=1 SV=4
Sf3a1	Splicing factor 3A subunit 1 OS=Mus musculus OX=10090 GN=Sf3a1 PE=1 SV=1
Ppp3cb	Serine/threonine-protein phosphatase OS=Mus musculus OX=10090 GN=Ppp3cb PE=1 SV=1
Tfg	TFG protein OS=Mus musculus OX=10090 GN=Tfg PE=1 SV=1
Zbed5	Zinc finger, BED type-containing 5 (Fragment) OS=Mus musculus OX=10090 GN=Zbed5 PE=4 SV=8
Dynlrb1	Dynein light chain roadblock OS=Mus musculus OX=10090 GN=Dynlrb1 PE=1 SV=1
Gaa	Lysosomal alpha-glucosidase OS=Mus musculus OX=10090 GN=Gaa PE=1 SV=2
Luc7l2	Putative RNA-binding protein Luc7-like 2 OS=Mus musculus OX=10090 GN=Luc7l2 PE=1 SV=1
Hspb1	Heat shock protein beta-1 OS=Mus musculus OX=10090 GN=Hspb1 PE=1 SV=3
Lsm3	U6 snRNA-associated Sm-like protein LSm3 OS=Mus musculus OX=10090 GN=Lsm3 PE=1 SV=2
Iars2	Isoleucine--tRNA ligase, mitochondrial OS=Mus musculus OX=10090 GN=Iars2 PE=1 SV=1
Psmd5	26S proteasome non-ATPase regulatory subunit 5 OS=Mus musculus OX=10090 GN=Psmd5 PE=1 SV=4
Hccs	Cytochrome c-type heme lyase OS=Mus musculus OX=10090 GN=Hccs PE=1 SV=2
Ndufb8	NADH dehydrogenase [ubiquinone] 1 beta subcomplex subunit 8, mitochondrial (Fragment) OS=Mus musculus OX=10090 GN=Ndufb8 PE=1 SV=8
Slc22a5	Solute carrier family 22 member 5 OS=Mus musculus OX=10090 GN=Slc22a5 PE=1 SV=1
Ighg1	Ig gamma-1 chain C region, membrane-bound form OS=Mus musculus OX=10090 GN=Ighg1 PE=1 SV=2
U2af1	Splicing factor U2AF 35 kDa subunit OS=Mus musculus OX=10090 GN=U2af1 PE=1 SV=4
Ppil1	Peptidyl-prolyl cis-trans isomerase-like 1 OS=Mus musculus OX=10090 GN=Ppil1 PE=1 SV=1
Pdzk1ip1	PDZK1 interacting protein 1, isoform CRA_b OS=Mus musculus OX=10090 GN=Pdzk1ip1 PE=1 SV=1
Map4	Microtubule-associated protein 4 OS=Mus musculus OX=10090 GN=Map4 PE=1 SV=3
Atp5f1e	ATP synthase subunit epsilon, mitochondrial OS=Mus musculus OX=10090 GN=Atp5f1e PE=1 SV=2
Atad1	ATPase family AAA domain-containing protein 1 OS=Mus musculus OX=10090 GN=Atad1 PE=1 SV=1
Safb	Scaffold attachment factor B1 OS=Mus musculus OX=10090 GN=Safb PE=1 SV=2
Prpf40a	Pre-mRNA-processing factor 40 homolog A OS=Mus musculus OX=10090 GN=Prpf40a PE=1 SV=1
Macrod1	O-acetyl-ADP-ribose deacetylase MACROD1 OS=Mus musculus OX=10090 GN=Macrod1 PE=1 SV=2
Lsm4	U6 snRNA-associated Sm-like protein LSm4 OS=Mus musculus OX=10090 GN=Lsm4 PE=1 SV=1
Sae1	SUMO-activating enzyme subunit 1 OS=Mus musculus OX=10090 GN=Sae1 PE=1 SV=1
Ppp6r1	Serine/threonine-protein phosphatase 6 regulatory subunit 1 OS=Mus musculus OX=10090 GN=Ppp6r1 PE=1 SV=1
Ube2k	Ubiquitin-conjugating enzyme E2 K OS=Mus musculus OX=10090 GN=Ube2k PE=1 SV=1
Pcbd1	Pterin-4-alpha-carbinolamine dehydratase OS=Mus musculus OX=10090 GN=Pcbd1 PE=1 SV=2
Nedd4l	E3 ubiquitin-protein ligase NEDD4-like (Fragment) OS=Mus musculus OX=10090 GN=Nedd4l PE=1 SV=1
Gnl1	Guanine nucleotide-binding protein-like 1 OS=Mus musculus OX=10090 GN=Gnl1 PE=1 SV=4
Collagen alpha 1(III) chain	SWISS-PROT:P04258 (Bos taurus) Similar to Collagen alpha 1(III) chain
Mipep	Mitochondrial intermediate peptidase OS=Mus musculus OX=10090 GN=Mipep PE=1 SV=1
Vps26b	Vacuolar protein sorting-associated protein 26B OS=Mus musculus OX=10090 GN=Vps26b PE=1 SV=1
Folr1	Folate receptor alpha (Fragment) OS=Mus musculus OX=10090 GN=Folr1 PE=1 SV=1
Hnrnpa0	Heterogeneous nuclear ribonucleoprotein A0 OS=Mus musculus OX=10090 GN=Hnrnpa0 PE=1 SV=1
Rps29	40S ribosomal protein S29 OS=Mus musculus OX=10090 GN=Rps29 PE=1 SV=2
Arl3	ADP-ribosylation factor-like protein 3 OS=Mus musculus OX=10090 GN=Arl3 PE=1 SV=1
P4ha1	Prolyl 4-hydroxylase subunit alpha-1 OS=Mus musculus OX=10090 GN=P4ha1 PE=1 SV=1
Arl1	ADP-ribosylation factor-like protein 1 OS=Mus musculus OX=10090 GN=Arl1 PE=1 SV=1
Rab18	Ras-related protein Rab-18 OS=Mus musculus OX=10090 GN=Rab18 PE=1 SV=2
Diaph1	Protein diaphanous homolog 1 OS=Mus musculus OX=10090 GN=Diaph1 PE=1 SV=1
Ndufb4	NADH dehydrogenase [ubiquinone] 1 beta subcomplex subunit 4 OS=Mus musculus OX=10090 GN=Ndufb4 PE=1 SV=3
Abhd14b	Protein ABHD14B (Fragment) OS=Mus musculus OX=10090 GN=Abhd14b PE=1 SV=1
Srrt	Serrate RNA effector molecule homolog OS=Mus musculus OX=10090 GN=Srrt PE=1 SV=1
Swap70	Switch-associated protein 70 OS=Mus musculus OX=10090 GN=Swap70 PE=1 SV=2
Lsm12	Protein LSM12 homolog OS=Mus musculus OX=10090 GN=Lsm12 PE=1 SV=1
Nup93	Nuclear pore complex protein Nup93 OS=Mus musculus OX=10090 GN=Nup93 PE=1 SV=1
Gmps	GMP synthase [glutamine-hydrolyzing] OS=Mus musculus OX=10090 GN=Gmps PE=1 SV=2
Igkv5-39	Immunoglobulin kappa variable 5-39 OS=Mus musculus OX=10090 GN=Igkv5-39 PE=1 SV=7
Dpys	Dihydropyrimidinase OS=Mus musculus OX=10090 GN=Dpys PE=1 SV=2
Pitrm1	Presequence protease, mitochondrial OS=Mus musculus OX=10090 GN=Pitrm1 PE=1 SV=1
Ogn	Mimecan OS=Mus musculus OX=10090 GN=Ogn PE=1 SV=1
Erc1	ELKS/Rab6-interacting/CAST family member 1 OS=Mus musculus OX=10090 GN=Erc1 PE=1 SV=1
Isoc1	Isochorismatase domain-containing protein 1 OS=Mus musculus OX=10090 GN=Isoc1 PE=1 SV=1
Uap1l1	UDP-N-acetylhexosamine pyrophosphorylase-like protein 1 OS=Mus musculus OX=10090 GN=Uap1l1 PE=1 SV=1
Plaa	Phospholipase A-2-activating protein OS=Mus musculus OX=10090 GN=Plaa PE=1 SV=4
Nae1	NEDD8-activating enzyme E1 regulatory subunit OS=Mus musculus OX=10090 GN=Nae1 PE=1 SV=1
Rbms2	RNA-binding motif, single-stranded-interacting protein 2 OS=Mus musculus OX=10090 GN=Rbms2 PE=1 SV=1
Tra2b	Transformer-2 protein homolog beta OS=Mus musculus OX=10090 GN=Tra2b PE=1 SV=1
Ptn	Pleiotrophin OS=Mus musculus OX=10090 GN=Ptn PE=1 SV=1
Purb	Transcriptional activator protein Pur-beta OS=Mus musculus OX=10090 GN=Purb PE=1 SV=3
Ube2d3	Ubiquitin-conjugating enzyme E2 D3 OS=Mus musculus OX=10090 GN=Ube2d3 PE=1 SV=1
Map1lc3b	Microtubule-associated proteins 1A/1B light chain 3B OS=Mus musculus OX=10090 GN=Map1lc3b PE=1 SV=3
Pdcd10	Programmed cell death protein 10 OS=Mus musculus OX=10090 GN=Pdcd10 PE=1 SV=1
Tollip	Toll interacting protein, isoform CRA_b OS=Mus musculus OX=10090 GN=Tollip PE=1 SV=1
Akap2	A-kinase anchor protein 2 OS=Mus musculus OX=10090 GN=Akap2 PE=1 SV=1
Fmo3	Dimethylaniline monooxygenase [N-oxide-forming] 3 OS=Mus musculus OX=10090 GN=Fmo3 PE=1 SV=1
Tpmt	Thiopurine S-methyltransferase OS=Mus musculus OX=10090 GN=Tpmt PE=1 SV=1
Tm9sf2	Transmembrane 9 superfamily member 2 OS=Mus musculus OX=10090 GN=Tm9sf2 PE=1 SV=1
Ero1lb	ERO1-like beta (S. cerevisiae) OS=Mus musculus OX=10090 GN=Ero1lb PE=1 SV=1
Pnpt1	Polyribonucleotide nucleotidyltransferase 1, mitochondrial OS=Mus musculus OX=10090 GN=Pnpt1 PE=1 SV=1
Nhp2	H/ACA ribonucleoprotein complex subunit 2 OS=Mus musculus OX=10090 GN=Nhp2 PE=1 SV=1
Cnpy3	Protein canopy homolog 3 OS=Mus musculus OX=10090 GN=Cnpy3 PE=1 SV=1
Sec24b	Sec24-related gene family, member B (S. cerevisiae) (Fragment) OS=Mus musculus OX=10090 GN=Sec24b PE=1 SV=1
Psmd7	26S proteasome non-ATPase regulatory subunit 7 OS=Mus musculus OX=10090 GN=Psmd7 PE=1 SV=2
Vapb	Vesicle-associated membrane protein-associated protein B OS=Mus musculus OX=10090 GN=Vapb PE=1 SV=3
Mpp1	55 kDa erythrocyte membrane protein OS=Mus musculus OX=10090 GN=Mpp1 PE=1 SV=1
Gstt1	Glutathione S-transferase theta-1 OS=Mus musculus OX=10090 GN=Gstt1 PE=1 SV=4
Rcn2	Reticulocalbin-2 OS=Mus musculus OX=10090 GN=Rcn2 PE=1 SV=1
Sf3a3	Splicing factor 3A subunit 3 OS=Mus musculus OX=10090 GN=Sf3a3 PE=1 SV=2
Rbks	Ribokinase OS=Mus musculus OX=10090 GN=Rbks PE=1 SV=1
Psmd8	26S proteasome non-ATPase regulatory subunit 8 OS=Mus musculus OX=10090 GN=Psmd8 PE=1 SV=2
Havcr1	Hepatitis A virus cellular receptor 1 homolog OS=Mus musculus OX=10090 GN=Havcr1 PE=2 SV=1
Dhrs4	Dehydrogenase/reductase SDR family member 4 OS=Mus musculus OX=10090 GN=Dhrs4 PE=1 SV=3
Mep1a	Meprin A subunit alpha OS=Mus musculus OX=10090 GN=Mep1a PE=1 SV=4
Psmb9	Proteasome subunit beta type-9 OS=Mus musculus OX=10090 GN=Psmb9 PE=1 SV=1
Echdc1	Ethylmalonyl-CoA decarboxylase OS=Mus musculus OX=10090 GN=Echdc1 PE=1 SV=2
Impa2	Inositol monophosphatase 2 OS=Mus musculus OX=10090 GN=Impa2 PE=1 SV=1
Scamp1	Secretory carrier-associated membrane protein (Fragment) OS=Mus musculus OX=10090 GN=Scamp1 PE=1 SV=1
Lmnb2	Lamin-B2 OS=Mus musculus OX=10090 GN=Lmnb2 PE=1 SV=1
Abcg2	ATP-binding cassette sub-family G member 2 OS=Mus musculus OX=10090 GN=Abcg2 PE=1 SV=1
Abce1	ATP-binding cassette sub-family E member 1 OS=Mus musculus OX=10090 GN=Abce1 PE=1 SV=1
Ndufa13	NADH dehydrogenase [ubiquinone] 1 alpha subcomplex subunit 13 OS=Mus musculus OX=10090 GN=Ndufa13 PE=1 SV=3
Cpne1	Copine-1 (Fragment) OS=Mus musculus OX=10090 GN=Cpne1 PE=1 SV=1
Ighg3	Immunoglobulin heavy constant gamma 3 (Fragment) OS=Mus musculus OX=10090 GN=Ighg3 PE=4 SV=1
Itgb5	Integrin beta OS=Mus musculus OX=10090 GN=Itgb5 PE=1 SV=1
Eci2	Enoyl-CoA delta isomerase 2, mitochondrial OS=Mus musculus OX=10090 GN=Eci2 PE=1 SV=2
Snrpb2	U2 small nuclear ribonucleoprotein B'' OS=Mus musculus OX=10090 GN=Snrpb2 PE=1 SV=1
Clybl	Citramalyl-CoA lyase, mitochondrial OS=Mus musculus OX=10090 GN=Clybl PE=1 SV=2
Lyplal1	Lysophospholipase-like protein 1 OS=Mus musculus OX=10090 GN=Lyplal1 PE=1 SV=1
Akr1c19	Aldo-keto reductase family 1, member C19 OS=Mus musculus OX=10090 GN=Akr1c19 PE=1 SV=1
Stom	Erythrocyte band 7 integral membrane protein OS=Mus musculus OX=10090 GN=Stom PE=1 SV=3
Fau	40S ribosomal protein S30 OS=Mus musculus OX=10090 GN=Fau PE=1 SV=1
Ndufb5	NADH dehydrogenase [ubiquinone] 1 beta subcomplex subunit 5, mitochondrial (Fragment) OS=Mus musculus OX=10090 GN=Ndufb5 PE=1 SV=1
Snx27	Sorting nexin-27 OS=Mus musculus OX=10090 GN=Snx27 PE=1 SV=2
Mpv17	Protein Mpv17 OS=Mus musculus OX=10090 GN=Mpv17 PE=1 SV=1
Ranbp3	Ran-binding protein 3 OS=Mus musculus OX=10090 GN=Ranbp3 PE=1 SV=2
Vasp	Vasodilator-stimulated phosphoprotein OS=Mus musculus OX=10090 GN=Vasp PE=1 SV=4
Afm	Afamin OS=Mus musculus OX=10090 GN=Afm PE=1 SV=2
Blvrb	Flavin reductase (NADPH) OS=Mus musculus OX=10090 GN=Blvrb PE=1 SV=3
Kpna4	Importin subunit alpha-3 OS=Mus musculus OX=10090 GN=Kpna4 PE=1 SV=1
Slc22a8	Solute carrier family 22 member 8 OS=Mus musculus OX=10090 GN=Slc22a8 PE=1 SV=2
Lsm8	U6 snRNA-associated Sm-like protein LSm8 OS=Mus musculus OX=10090 GN=Lsm8 PE=1 SV=3
Manf	Armet protein OS=Mus musculus OX=10090 GN=Manf PE=1 SV=1
Sugt1	Protein SGT1 homolog OS=Mus musculus OX=10090 GN=Sugt1 PE=1 SV=3
Rcc2	Protein RCC2 OS=Mus musculus OX=10090 GN=Rcc2 PE=1 SV=1
Trappc3	Trafficking protein particle complex subunit 3 OS=Mus musculus OX=10090 GN=Trappc3 PE=1 SV=1
Itpr1	Inositol 1,4,5-trisphosphate receptor type 1 OS=Mus musculus OX=10090 GN=Itpr1 PE=1 SV=2
Clpx	ATP-dependent Clp protease ATP-binding subunit clpX-like, mitochondrial OS=Mus musculus OX=10090 GN=Clpx PE=1 SV=1
Isyna1	Inositol-3-phosphate synthase 1 OS=Mus musculus OX=10090 GN=Isyna1 PE=1 SV=1
Son	Protein SON OS=Mus musculus OX=10090 GN=Son PE=1 SV=1
Csnk1a1	Casein kinase I isoform alpha OS=Mus musculus OX=10090 GN=Csnk1a1 PE=1 SV=1
Aqp2	Aquaporin-2 OS=Mus musculus OX=10090 GN=Aqp2 PE=1 SV=2
Nt5e	5'-nucleotidase OS=Mus musculus OX=10090 GN=Nt5e PE=1 SV=2
Pgam5	Serine/threonine-protein phosphatase PGAM5, mitochondrial OS=Mus musculus OX=10090 GN=Pgam5 PE=1 SV=1
Ist1	IST1 homolog OS=Mus musculus OX=10090 GN=Ist1 PE=1 SV=1
Rnaset2a	Ribonuclease T2-A OS=Mus musculus OX=10090 GN=Rnaset2a PE=1 SV=1
Prpf8	Pre-mRNA-processing-splicing factor 8 OS=Mus musculus OX=10090 GN=Prpf8 PE=1 SV=2
Slc34a1	Sodium-dependent phosphate transport protein 2A OS=Mus musculus OX=10090 GN=Slc34a1 PE=1 SV=1
Mtap	S-methyl-5'-thioadenosine phosphorylase OS=Mus musculus OX=10090 GN=Mtap PE=1 SV=1
Txndc17	Thioredoxin domain-containing protein 17 OS=Mus musculus OX=10090 GN=Txndc17 PE=1 SV=1
Pld4	Phospholipase D4 OS=Mus musculus OX=10090 GN=Pld4 PE=1 SV=1
Sec11a	Signal peptidase complex catalytic subunit SEC11 OS=Mus musculus OX=10090 GN=Sec11a PE=1 SV=1
Ergic1	Endoplasmic reticulum-Golgi intermediate compartment protein 1 OS=Mus musculus OX=10090 GN=Ergic1 PE=1 SV=1
Aqp3	Aquaporin-3 OS=Mus musculus OX=10090 GN=Aqp3 PE=1 SV=1
Spcs1	Signal peptidase complex subunit 1 OS=Mus musculus OX=10090 GN=Spcs1 PE=1 SV=1
Lztfl1	Leucine zipper transcription factor-like protein 1 (Fragment) OS=Mus musculus OX=10090 GN=Lztfl1 PE=1 SV=1
Inter-alpha-trypsin inhibitor heavy chain H1	TREMBL:Q0VCM5 (Bos taurus) Similar to Inter-alpha-trypsin inhibitor heavy chain H1
Ddx6	Probable ATP-dependent RNA helicase DDX6 OS=Mus musculus OX=10090 GN=Ddx6 PE=1 SV=1
Sf3b6	Splicing factor 3B subunit 6 OS=Mus musculus OX=10090 GN=Sf3b6 PE=1 SV=1
Cavin1	Caveolae-associated protein 1 OS=Mus musculus OX=10090 GN=Cavin1 PE=1 SV=1
Ptgr2	Prostaglandin reductase 2 OS=Mus musculus OX=10090 GN=Ptgr2 PE=1 SV=1
Mri1	Methylthioribose-1-phosphate isomerase OS=Mus musculus OX=10090 GN=Mri1 PE=1 SV=1
B2m	Beta-2-microglobulin OS=Mus musculus OX=10090 GN=B2m PE=1 SV=2
Cyb5b	Cytochrome b5 type B OS=Mus musculus OX=10090 GN=Cyb5b PE=1 SV=1
Fam96a	MIP18 family protein FAM96A OS=Mus musculus OX=10090 GN=Fam96a PE=1 SV=1
Gucy1a1	Guanylate cyclase soluble subunit alpha-1 OS=Mus musculus OX=10090 GN=Gucy1a1 PE=1 SV=2
Cops2	COP9 signalosome complex subunit 2 OS=Mus musculus OX=10090 GN=Cops2 PE=1 SV=1
Mapk15	Mitogen-activated protein kinase 15 OS=Mus musculus OX=10090 GN=Mapk15 PE=1 SV=1
Nudt21	Cleavage and polyadenylation-specificity factor subunit 5 OS=Mus musculus OX=10090 GN=Nudt21 PE=1 SV=1
Tecr	Very-long-chain enoyl-CoA reductase (Fragment) OS=Mus musculus OX=10090 GN=Tecr PE=1 SV=1
Vwa8	von Willebrand factor A domain-containing protein 8 OS=Mus musculus OX=10090 GN=Vwa8 PE=1 SV=2
Msi2	RNA-binding protein Musashi homolog 2 OS=Mus musculus OX=10090 GN=Msi2 PE=1 SV=1
Klc2	Kinesin light chain 2 OS=Mus musculus OX=10090 GN=Klc2 PE=1 SV=1
Plg	Plasminogen OS=Mus musculus OX=10090 GN=Plg PE=1 SV=3
Ces2b	Carboxylic ester hydrolase OS=Mus musculus OX=10090 GN=Ces2b PE=1 SV=1
Abi2	Abl interactor 2 OS=Mus musculus OX=10090 GN=Abi2 PE=1 SV=1
Efemp2	EGF-containing fibulin-like extracellular matrix protein 2 (Fragment) OS=Mus musculus OX=10090 GN=Efemp2 PE=1 SV=1
Ipo7	Importin-7 OS=Mus musculus OX=10090 GN=Ipo7 PE=1 SV=2
Usp10	Ubiquitin carboxyl-terminal hydrolase 10 OS=Mus musculus OX=10090 GN=Usp10 PE=1 SV=3
Ubap2l	Ubiquitin associated protein 2-like, isoform CRA_g OS=Mus musculus OX=10090 GN=Ubap2l PE=1 SV=1
Chchd4	Mitochondrial intermembrane space import and assembly protein 40 OS=Mus musculus OX=10090 GN=Chchd4 PE=1 SV=1
Coq9	Ubiquinone biosynthesis protein COQ9, mitochondrial (Fragment) OS=Mus musculus OX=10090 GN=Coq9 PE=1 SV=2
Serpind1	Heparin cofactor 2 OS=Mus musculus OX=10090 GN=Serpind1 PE=1 SV=1
Nop56	Nucleolar protein 56 OS=Mus musculus OX=10090 GN=Nop56 PE=1 SV=1
Plod2	Procollagen-lysine,2-oxoglutarate 5-dioxygenase 2 OS=Mus musculus OX=10090 GN=Plod2 PE=1 SV=2
Sel1l	Protein sel-1 homolog 1 OS=Mus musculus OX=10090 GN=Sel1l PE=1 SV=1
Lsm7	U6 snRNA-associated Sm-like protein LSm7 OS=Mus musculus OX=10090 GN=Lsm7 PE=1 SV=1
Sfrp1	Secreted frizzled-related protein 1 OS=Mus musculus OX=10090 GN=Sfrp1 PE=1 SV=3
Pm20d1	N-fatty-acyl-amino acid synthase/hydrolase PM20D1 OS=Mus musculus OX=10090 GN=Pm20d1 PE=1 SV=1
Rab11fip3	Rab11 family-interacting protein 3 OS=Mus musculus OX=10090 GN=Rab11fip3 PE=1 SV=2
Ctbp1	C-terminal-binding protein 1 (Fragment) OS=Mus musculus OX=10090 GN=Ctbp1 PE=1 SV=1
Tmem258	Transmembrane protein 258 OS=Mus musculus OX=10090 GN=Tmem258 PE=1 SV=1
Smu1	WD40 repeat-containing protein SMU1 OS=Mus musculus OX=10090 GN=Smu1 PE=2 SV=2
Cnpy4	Protein canopy homolog 4 (Fragment) OS=Mus musculus OX=10090 GN=Cnpy4 PE=1 SV=1
Hyi	Putative hydroxypyruvate isomerase OS=Mus musculus OX=10090 GN=Hyi PE=1 SV=2
Hmgcs2	Hydroxymethylglutaryl-CoA synthase, mitochondrial OS=Mus musculus OX=10090 GN=Hmgcs2 PE=1 SV=2
Rufy3	Protein RUFY3 OS=Mus musculus OX=10090 GN=Rufy3 PE=1 SV=1
Clmn	Calmin OS=Mus musculus OX=10090 GN=Clmn PE=1 SV=2
Ralgapa2	Ral GTPase-activating protein subunit alpha-2 OS=Mus musculus OX=10090 GN=Ralgapa2 PE=1 SV=1
Psmb8	Proteasome subunit beta type-8 OS=Mus musculus OX=10090 GN=Psmb8 PE=1 SV=2
Hnmt	Histamine N-methyltransferase OS=Mus musculus OX=10090 GN=Hnmt PE=1 SV=1
Pttg1ip	Pituitary tumor-transforming gene 1 protein-interacting protein (Fragment) OS=Mus musculus OX=10090 GN=Pttg1ip PE=1 SV=1
Cask	Peripheral plasma membrane protein CASK OS=Mus musculus OX=10090 GN=Cask PE=1 SV=2
Ube2i	SUMO-conjugating enzyme UBC9 OS=Mus musculus OX=10090 GN=Ube2i PE=1 SV=1
Dnm1l	Dynamin-1-like protein OS=Mus musculus OX=10090 GN=Dnm1l PE=1 SV=1
Wdfy1	WD repeat and FYVE domain-containing protein 1 OS=Mus musculus OX=10090 GN=Wdfy1 PE=1 SV=1
Shpk	Sedoheptulokinase OS=Mus musculus OX=10090 GN=Shpk PE=1 SV=1
Cmas	Cytidine monophospho-N-acetylneuraminic acid synthetase OS=Mus musculus OX=10090 GN=Cmas PE=1 SV=1
Tial1	Nucleolysin TIAR OS=Mus musculus OX=10090 GN=Tial1 PE=1 SV=1
Upp1	Uridine phosphorylase 1 OS=Mus musculus OX=10090 GN=Upp1 PE=1 SV=2
Cybb	Cytochrome b-245 heavy chain OS=Mus musculus OX=10090 GN=Cybb PE=1 SV=1
Hacl1	2-hydroxyacyl-CoA lyase 1 OS=Mus musculus OX=10090 GN=Hacl1 PE=1 SV=2
Tlk2	Serine/threonine-protein kinase tousled-like 2 OS=Mus musculus OX=10090 GN=Tlk2 PE=1 SV=2
Mtco1	Cytochrome c oxidase subunit 1 OS=Mus musculus OX=10090 GN=Mtco1 PE=1 SV=2
Mep1b	Meprin A subunit beta OS=Mus musculus OX=10090 GN=Mep1b PE=1 SV=2
F2	Prothrombin OS=Mus musculus OX=10090 GN=F2 PE=1 SV=1
Top2b	DNA topoisomerase 2-beta OS=Mus musculus OX=10090 GN=Top2b PE=1 SV=2
Mpi	Mannose-6-phosphate isomerase OS=Mus musculus OX=10090 GN=Mpi PE=1 SV=1
Pfkm	ATP-dependent 6-phosphofructokinase, muscle type OS=Mus musculus OX=10090 GN=Pfkm PE=1 SV=3
Arpc5l	Actin-related protein 2/3 complex subunit 5-like protein OS=Mus musculus OX=10090 GN=Arpc5l PE=1 SV=1
Npc2	NPC intracellular cholesterol transporter 2 OS=Mus musculus OX=10090 GN=Npc2 PE=1 SV=1
Apeh	Acylamino-acid-releasing enzyme (Fragment) OS=Mus musculus OX=10090 GN=Apeh PE=1 SV=1
Gcat	2-amino-3-ketobutyrate coenzyme A ligase, mitochondrial OS=Mus musculus OX=10090 GN=Gcat PE=1 SV=2
Isca2	Iron-sulfur cluster assembly 2 homolog, mitochondrial OS=Mus musculus OX=10090 GN=Isca2 PE=1 SV=2
Tm9sf1	Transmembrane 9 superfamily member OS=Mus musculus OX=10090 GN=Tm9sf1 PE=1 SV=1
Cd36	Platelet glycoprotein 4 OS=Mus musculus OX=10090 GN=Cd36 PE=1 SV=2
Grwd1	Glutamate-rich WD repeat-containing protein 1 OS=Mus musculus OX=10090 GN=Grwd1 PE=1 SV=2
Vta1	Vacuolar protein sorting-associated protein VTA1 homolog (Fragment) OS=Mus musculus OX=10090 GN=Vta1 PE=1 SV=8
Lyrm4	LYR motif-containing protein 4 OS=Mus musculus OX=10090 GN=Lyrm4 PE=1 SV=1
Cul2	Cullin-2 (Fragment) OS=Mus musculus OX=10090 GN=Cul2 PE=1 SV=1
Tmem30a	Cell cycle control protein 50A OS=Mus musculus OX=10090 GN=Tmem30a PE=1 SV=1
Gla	Alpha-galactosidase A OS=Mus musculus OX=10090 GN=Gla PE=1 SV=1
Opa1	Dynamin-like 120 kDa protein, mitochondrial OS=Mus musculus OX=10090 GN=Opa1 PE=1 SV=1
Acot10	Acyl-coenzyme A thioesterase 10, mitochondrial OS=Mus musculus OX=10090 GN=Acot10 PE=2 SV=1
Slc22a18	Solute carrier family 22 member 18 OS=Mus musculus OX=10090 GN=Slc22a18 PE=1 SV=2
Fabp5	Fatty acid-binding protein, epidermal OS=Mus musculus OX=10090 GN=Fabp5 PE=1 SV=3
Serping1	Plasma protease C1 inhibitor OS=Mus musculus OX=10090 GN=Serping1 PE=1 SV=1
Cul3	Cullin-3 OS=Mus musculus OX=10090 GN=Cul3 PE=1 SV=1
Prkra	Interferon-inducible double-stranded RNA-dependent protein kinase activator A OS=Mus musculus OX=10090 GN=Prkra PE=1 SV=1
Coq6	Ubiquinone biosynthesis monooxygenase COQ6, mitochondrial OS=Mus musculus OX=10090 GN=Coq6 PE=1 SV=3
Adh1	Alcohol dehydrogenase 1 OS=Mus musculus OX=10090 GN=Adh1 PE=1 SV=2
Nudcd2	NudC domain-containing protein 2 OS=Mus musculus OX=10090 GN=Nudcd2 PE=1 SV=1
Npl	N-acetylneuraminate lyase OS=Mus musculus OX=10090 GN=Npl PE=1 SV=1
Adam10	Disintegrin and metalloproteinase domain-containing protein 10 OS=Mus musculus OX=10090 GN=Adam10 PE=1 SV=2
Nampt	Nicotinamide phosphoribosyltransferase OS=Mus musculus OX=10090 GN=Nampt PE=1 SV=1
Ssbp1	Single-stranded DNA-binding protein, mitochondrial OS=Mus musculus OX=10090 GN=Ssbp1 PE=1 SV=1
Gls2	Glutaminase liver isoform, mitochondrial (Fragment) OS=Mus musculus OX=10090 GN=Gls2 PE=1 SV=1
Ncam1	Neural cell adhesion molecule 1 OS=Mus musculus OX=10090 GN=Ncam1 PE=1 SV=2
Hk3	Phosphotransferase OS=Mus musculus OX=10090 GN=Hk3 PE=1 SV=1
Slc22a1	Solute carrier family 22 member 1 OS=Mus musculus OX=10090 GN=Slc22a1 PE=1 SV=2
Serpinb9b	R86 OS=Mus musculus OX=10090 GN=Serpinb9b PE=1 SV=1
Brox	BRO1 domain-containing protein BROX OS=Mus musculus OX=10090 GN=Brox PE=1 SV=1
Sdcbp	Syntenin-1 (Fragment) OS=Mus musculus OX=10090 GN=Sdcbp PE=1 SV=1
S100a6	Protein S100-A6 OS=Mus musculus OX=10090 GN=S100a6 PE=1 SV=3
Nptn	Neuroplastin (Fragment) OS=Mus musculus OX=10090 GN=Nptn PE=1 SV=1
Uba2	SUMO-activating enzyme subunit 2 OS=Mus musculus OX=10090 GN=Uba2 PE=1 SV=1
Gm5218	60S ribosomal protein L29 OS=Mus musculus OX=10090 GN=Gm5218 PE=3 SV=1
Nckap1	Nck-associated protein 1 OS=Mus musculus OX=10090 GN=Nckap1 PE=1 SV=2
Ndufv3	NADH dehydrogenase [ubiquinone] flavoprotein 3, mitochondrial OS=Mus musculus OX=10090 GN=Ndufv3 PE=1 SV=1
Hao2	Hydroxyacid oxidase 2 OS=Mus musculus OX=10090 GN=Hao2 PE=1 SV=1
Rmdn1	Regulator of microtubule dynamics protein 1 OS=Mus musculus OX=10090 GN=Rmdn1 PE=1 SV=1
Upf1	Regulator of nonsense transcripts 1 OS=Mus musculus OX=10090 GN=Upf1 PE=1 SV=2
Ddost	Dolichyl-diphosphooligosaccharide--protein glycosyltransferase 48 kDa subunit OS=Mus musculus OX=10090 GN=Ddost PE=1 SV=2
Pdxdc1	MCG129810, isoform CRA_c OS=Mus musculus OX=10090 GN=Pdxdc1 PE=1 SV=1
Iscu	Iron-sulfur cluster assembly enzyme ISCU, mitochondrial OS=Mus musculus OX=10090 GN=Iscu PE=1 SV=1
Renbp	N-acylglucosamine 2-epimerase OS=Mus musculus OX=10090 GN=Renbp PE=1 SV=3
Cisd3	CDGSH iron-sulfur domain-containing protein 3, mitochondrial OS=Mus musculus OX=10090 GN=Cisd3 PE=1 SV=1
Ktn1	Kinectin OS=Mus musculus OX=10090 GN=Ktn1 PE=1 SV=1
Macf1	Microtubule-actin cross-linking factor 1 OS=Mus musculus OX=10090 GN=Macf1 PE=1 SV=1
Lsm6	U6 snRNA-associated Sm-like protein LSm6 OS=Mus musculus OX=10090 GN=Lsm6 PE=1 SV=1
Ghitm	Growth hormone-inducible transmembrane protein OS=Mus musculus OX=10090 GN=Ghitm PE=1 SV=1
Trim33	E3 ubiquitin-protein ligase TRIM33 OS=Mus musculus OX=10090 GN=Trim33 PE=1 SV=1
Ncf1	Neutrophil cytosol factor 1 OS=Mus musculus OX=10090 GN=Ncf1 PE=1 SV=3
Nudt2	Bis(5'-nucleosyl)-tetraphosphatase [asymmetrical] OS=Mus musculus OX=10090 GN=Nudt2 PE=1 SV=3
Ndufa3	NADH dehydrogenase [ubiquinone] 1 alpha subcomplex subunit 3 OS=Mus musculus OX=10090 GN=Ndufa3 PE=1 SV=1
Uap1	UDP-N-acetylhexosamine pyrophosphorylase OS=Mus musculus OX=10090 GN=Uap1 PE=1 SV=1
Gsk3a	Glycogen synthase kinase-3 alpha OS=Mus musculus OX=10090 GN=Gsk3a PE=1 SV=2
Slc4a1	Band 3 anion transport protein OS=Mus musculus OX=10090 GN=Slc4a1 PE=1 SV=1
Adhfe1	Hydroxyacid-oxoacid transhydrogenase, mitochondrial OS=Mus musculus OX=10090 GN=Adhfe1 PE=1 SV=2
Napsa	Napsin-A OS=Mus musculus OX=10090 GN=Napsa PE=1 SV=1
Pef1	Peflin OS=Mus musculus OX=10090 GN=Pef1 PE=1 SV=1
Stx3	Syntaxin-3 OS=Mus musculus OX=10090 GN=Stx3 PE=1 SV=1
Snx9	Sorting nexin-9 OS=Mus musculus OX=10090 GN=Snx9 PE=1 SV=1
Triap1	TP53-regulated inhibitor of apoptosis 1 OS=Mus musculus OX=10090 GN=Triap1 PE=1 SV=1
Pmpcb	Mitochondrial-processing peptidase subunit beta OS=Mus musculus OX=10090 GN=Pmpcb PE=1 SV=1
Ubl5	Ubiquitin-like protein 5 (Fragment) OS=Mus musculus OX=10090 GN=Ubl5 PE=1 SV=1
Selenos	Histocompatibility 47, isoform CRA_b OS=Mus musculus OX=10090 GN=Selenos PE=1 SV=1
Rpl39	60S ribosomal protein L39 OS=Mus musculus OX=10090 GN=Rpl39 PE=1 SV=2
Nup98	Nuclear pore complex protein Nup98-Nup96 OS=Mus musculus OX=10090 GN=Nup98 PE=1 SV=2
Hsd17b12	Very-long-chain 3-oxoacyl-CoA reductase OS=Mus musculus OX=10090 GN=Hsd17b12 PE=1 SV=1
Nsf	Vesicle-fusing ATPase OS=Mus musculus OX=10090 GN=Nsf PE=1 SV=2
Git1	ARF GTPase-activating protein GIT1 OS=Mus musculus OX=10090 GN=Git1 PE=1 SV=1
Eny2	Transcription and mRNA export factor ENY2 OS=Mus musculus OX=10090 GN=Eny2 PE=1 SV=1
Pla2g4a	Phospholipase A2 OS=Mus musculus OX=10090 GN=Pla2g4a PE=1 SV=1
Fuca1	Tissue alpha-L-fucosidase OS=Mus musculus OX=10090 GN=Fuca1 PE=1 SV=1
Mrc2	C-type mannose receptor 2 OS=Mus musculus OX=10090 GN=Mrc2 PE=1 SV=3
Edf1	Endothelial differentiation-related factor 1 OS=Mus musculus OX=10090 GN=Edf1 PE=1 SV=1
Ak1	Adenylate kinase isoenzyme 1 (Fragment) OS=Mus musculus OX=10090 GN=Ak1 PE=1 SV=1
Naa16	N-alpha-acetyltransferase 16, NatA auxiliary subunit OS=Mus musculus OX=10090 GN=Naa16 PE=2 SV=1
Tsta3	GDP-L-fucose synthase OS=Mus musculus OX=10090 GN=Tsta3 PE=1 SV=3
Bckdk	[3-methyl-2-oxobutanoate dehydrogenase [lipoamide]] kinase, mitochondrial OS=Mus musculus OX=10090 GN=Bckdk PE=1 SV=1
Ranbp2	E3 SUMO-protein ligase RanBP2 OS=Mus musculus OX=10090 GN=Ranbp2 PE=1 SV=2
Serpinf1	Pigment epithelium-derived factor OS=Mus musculus OX=10090 GN=Serpinf1 PE=1 SV=2
Commd2	COMM domain-containing protein 2 OS=Mus musculus OX=10090 GN=Commd2 PE=1 SV=1
Sept4	Septin-4 OS=Mus musculus OX=10090 GN=Sept4 PE=1 SV=1
Lyz1	Lysozyme C-1 OS=Mus musculus OX=10090 GN=Lyz1 PE=1 SV=1
Arhgef12	Rho guanine nucleotide exchange factor 12 OS=Mus musculus OX=10090 GN=Arhgef12 PE=1 SV=2
Srpk1	SRSF protein kinase 1 OS=Mus musculus OX=10090 GN=Srpk1 PE=1 SV=2
Rcn3	Reticulocalbin-3 (Fragment) OS=Mus musculus OX=10090 GN=Rcn3 PE=1 SV=1
Sepsecs	O-phosphoseryl-tRNA(Sec) selenium transferase OS=Mus musculus OX=10090 GN=Sepsecs PE=1 SV=1
Man2a1	Alpha-mannosidase 2 (Fragment) OS=Mus musculus OX=10090 GN=Man2a1 PE=1 SV=1
Fkbp2	Peptidyl-prolyl cis-trans isomerase FKBP2 OS=Mus musculus OX=10090 GN=Fkbp2 PE=1 SV=1
Galk2	N-acetylgalactosamine kinase OS=Mus musculus OX=10090 GN=Galk2 PE=1 SV=1
Lrba	Lipopolysaccharide-responsive and beige-like anchor protein OS=Mus musculus OX=10090 GN=Lrba PE=1 SV=1
Tor1aip1	Torsin-1A-interacting protein 1 OS=Mus musculus OX=10090 GN=Tor1aip1 PE=1 SV=3
Gng5	Guanine nucleotide-binding protein G(I)/G(S)/G(O) subunit gamma-5 OS=Mus musculus OX=10090 GN=Gng5 PE=1 SV=2
Ppox	Protoporphyrinogen oxidase (Fragment) OS=Mus musculus OX=10090 GN=Ppox PE=1 SV=1
Snrpf	Small nuclear ribonucleoprotein F OS=Mus musculus OX=10090 GN=Snrpf PE=1 SV=1
Sec62	Translocation protein SEC62 OS=Mus musculus OX=10090 GN=Sec62 PE=1 SV=1
Chd3	Chromodomain helicase DNA-binding protein 3 OS=Mus musculus OX=10090 GN=Chd3 PE=1 SV=1
Gm5431	Predicted gene 5431 OS=Mus musculus OX=10090 GN=Gm5431 PE=1 SV=1
Ddx58	Probable ATP-dependent RNA helicase DDX58 (Fragment) OS=Mus musculus OX=10090 GN=Ddx58 PE=1 SV=1
Lad1	Ladinin-1 OS=Mus musculus OX=10090 GN=Lad1 PE=1 SV=1
Nfkb1	Nuclear factor NF-kappa-B p105 subunit OS=Mus musculus OX=10090 GN=Nfkb1 PE=1 SV=2
Slc25a22	Mitochondrial glutamate carrier 1 OS=Mus musculus OX=10090 GN=Slc25a22 PE=1 SV=1
Cd151	CD151 antigen OS=Mus musculus OX=10090 GN=Cd151 PE=1 SV=2
Ccdc93	Coiled-coil domain-containing protein 93 OS=Mus musculus OX=10090 GN=Ccdc93 PE=1 SV=1
Acad10	Acyl-CoA dehydrogenase family member 10 OS=Mus musculus OX=10090 GN=Acad10 PE=1 SV=1
Mpc1	Mitochondrial pyruvate carrier OS=Mus musculus OX=10090 GN=Mpc1 PE=1 SV=1
Mapre1	Microtubule-associated protein RP/EB family member 1 OS=Mus musculus OX=10090 GN=Mapre1 PE=1 SV=3
Brk1	Protein BRICK1 OS=Mus musculus OX=10090 GN=Brk1 PE=1 SV=1
H2-Eb1	H-2 class II histocompatibility antigen, I-A beta chain OS=Mus musculus OX=10090 GN=H2-Eb1 PE=1 SV=1
Sumo1	Small ubiquitin-related modifier 1 OS=Mus musculus OX=10090 GN=Sumo1 PE=1 SV=1
Epb41l1	Band 4.1-like protein 1 (Fragment) OS=Mus musculus OX=10090 GN=Epb41l1 PE=1 SV=1
Abcb10	ATP-binding cassette sub-family B member 10, mitochondrial OS=Mus musculus OX=10090 GN=Abcb10 PE=1 SV=1
Prep	Prolyl endopeptidase OS=Mus musculus OX=10090 GN=Prep PE=1 SV=1
Nes	Nestin OS=Mus musculus OX=10090 GN=Nes PE=1 SV=1
Smarca5	SWI/SNF-related matrix-associated actin-dependent regulator of chromatin subfamily A member 5 OS=Mus musculus OX=10090 GN=Smarca5 PE=1 SV=1
Hdhd2	Haloacid dehalogenase-like hydrolase domain-containing protein 2 (Fragment) OS=Mus musculus OX=10090 GN=Hdhd2 PE=1 SV=1
Mrps36	28S ribosomal protein S36, mitochondrial OS=Mus musculus OX=10090 GN=Mrps36 PE=1 SV=1
Cops3	COP9 signalosome complex subunit 3 OS=Mus musculus OX=10090 GN=Cops3 PE=1 SV=3
Luc7l3	Luc7-like protein 3 OS=Mus musculus OX=10090 GN=Luc7l3 PE=1 SV=1
Acad11	Acyl-CoA dehydrogenase family member 11 OS=Mus musculus OX=10090 GN=Acad11 PE=1 SV=1
Thumpd1	THUMP domain-containing protein 1 OS=Mus musculus OX=10090 GN=Thumpd1 PE=1 SV=1
Sart3	Squamous cell carcinoma antigen recognized by T-cells 3 OS=Mus musculus OX=10090 GN=Sart3 PE=1 SV=1
Chmp1b1	Charged multivesicular body protein 1b-1 OS=Mus musculus OX=10090 GN=Chmp1b1 PE=1 SV=1
Mrc1	Macrophage mannose receptor 1 OS=Mus musculus OX=10090 GN=Mrc1 PE=1 SV=2
Ctnnbl1	Beta-catenin-like protein 1 OS=Mus musculus OX=10090 GN=Ctnnbl1 PE=1 SV=1
Sptlc2	Serine palmitoyltransferase 2 OS=Mus musculus OX=10090 GN=Sptlc2 PE=1 SV=2
Fkbp8	Peptidyl-prolyl cis-trans isomerase FKBP8 OS=Mus musculus OX=10090 GN=Fkbp8 PE=1 SV=2
Ttc36	Tetratricopeptide repeat protein 36 OS=Mus musculus OX=10090 GN=Ttc36 PE=1 SV=1
Ppp6c	Serine/threonine-protein phosphatase 6 catalytic subunit OS=Mus musculus OX=10090 GN=Ppp6c PE=1 SV=1
Apoc1	Apolipoprotein C-I OS=Mus musculus OX=10090 GN=Apoc1 PE=1 SV=1
Chuk	Inhibitor of nuclear factor kappa-B kinase subunit alpha OS=Mus musculus OX=10090 GN=Chuk PE=1 SV=1
Cpt2	Carnitine O-palmitoyltransferase 2, mitochondrial OS=Mus musculus OX=10090 GN=Cpt2 PE=1 SV=2
Ociad2	OCIA domain-containing protein 2 OS=Mus musculus OX=10090 GN=Ociad2 PE=1 SV=1
Ppif	Peptidyl-prolyl cis-trans isomerase F, mitochondrial OS=Mus musculus OX=10090 GN=Ppif PE=1 SV=1
Ociad1	OCIA domain-containing protein 1 (Fragment) OS=Mus musculus OX=10090 GN=Ociad1 PE=1 SV=1
Emc4	ER membrane protein complex subunit 4 OS=Mus musculus OX=10090 GN=Emc4 PE=1 SV=1
Syne2	Nesprin-2 OS=Mus musculus OX=10090 GN=Syne2 PE=1 SV=2
Pld3	Phospholipase D3 OS=Mus musculus OX=10090 GN=Pld3 PE=1 SV=1
Rpl37	60S ribosomal protein L37 OS=Mus musculus OX=10090 GN=Rpl37 PE=3 SV=3
Fggy	FGGY carbohydrate kinase domain-containing protein OS=Mus musculus OX=10090 GN=Fggy PE=1 SV=1
Ndufa2	NADH dehydrogenase [ubiquinone] 1 alpha subcomplex subunit 2 OS=Mus musculus OX=10090 GN=Ndufa2 PE=1 SV=3
Ssr1	Translocon-associated protein subunit alpha (Fragment) OS=Mus musculus OX=10090 GN=Ssr1 PE=1 SV=1
Prpsap2	Phosphoribosyl pyrophosphate synthase-associated protein 2 OS=Mus musculus OX=10090 GN=Prpsap2 PE=1 SV=1
Lima1	LIM domain and actin-binding protein 1 OS=Mus musculus OX=10090 GN=Lima1 PE=1 SV=3
Rps6ka1	Ribosomal protein S6 kinase OS=Mus musculus OX=10090 GN=Rps6ka1 PE=1 SV=1
Pigt	GPI transamidase component PIG-T OS=Mus musculus OX=10090 GN=Pigt PE=1 SV=2
Dctn3	Dynactin subunit 3 OS=Mus musculus OX=10090 GN=Dctn3 PE=1 SV=1
Isoc2a	Isochorismatase domain-containing protein 2A OS=Mus musculus OX=10090 GN=Isoc2a PE=1 SV=1
Emb	Embigin OS=Mus musculus OX=10090 GN=Emb PE=1 SV=2
Cbr3	Carbonyl reductase [NADPH] 3 OS=Mus musculus OX=10090 GN=Cbr3 PE=1 SV=1
Cfb	Complement factor B OS=Mus musculus OX=10090 GN=Cfb PE=1 SV=2
Ctsc	Dipeptidyl peptidase 1 OS=Mus musculus OX=10090 GN=Ctsc PE=1 SV=1
Crip2	Cysteine-rich protein 2 OS=Mus musculus OX=10090 GN=Crip2 PE=1 SV=1
Itpa	Inosine triphosphate pyrophosphatase OS=Mus musculus OX=10090 GN=Itpa PE=1 SV=2
Igfals	Insulin-like growth factor-binding protein complex acid labile subunit OS=Mus musculus OX=10090 GN=Igfals PE=1 SV=1
Sacs	Sacsin OS=Mus musculus OX=10090 GN=Sacs PE=1 SV=1
Tanc1	Protein TANC1 OS=Mus musculus OX=10090 GN=Tanc1 PE=1 SV=1
Pds5b	Sister chromatid cohesion protein PDS5 homolog B OS=Mus musculus OX=10090 GN=Pds5b PE=1 SV=1
Igfbp4	Insulin-like growth factor-binding protein 4 OS=Mus musculus OX=10090 GN=Igfbp4 PE=1 SV=2
Utrn	Utrophin (Fragment) OS=Mus musculus OX=10090 GN=Utrn PE=1 SV=1
Anks4b	Ankyrin repeat and SAM domain-containing protein 4B OS=Mus musculus OX=10090 GN=Anks4b PE=1 SV=1
Ctsh	Pro-cathepsin H (Fragment) OS=Mus musculus OX=10090 GN=Ctsh PE=1 SV=1
Sun1	SUN domain-containing protein 1 OS=Mus musculus OX=10090 GN=Sun1 PE=1 SV=2
Atp5i	ATP synthase subunit e, mitochondrial OS=Mus musculus OX=10090 GN=Atp5i PE=1 SV=2
Elmo2	Engulfment and cell motility protein 2 OS=Mus musculus OX=10090 GN=Elmo2 PE=1 SV=1
Yipf5	Protein YIPF5 OS=Mus musculus OX=10090 GN=Yipf5 PE=1 SV=1
Stx12	Syntaxin-12 OS=Mus musculus OX=10090 GN=Stx12 PE=1 SV=1
Exoc1	Exocyst complex component 1 OS=Mus musculus OX=10090 GN=Exoc1 PE=1 SV=1
Speer4a	Spermatogenesis-associated glutamate (E)-rich protein 4A OS=Mus musculus OX=10090 GN=Speer4a PE=4 SV=1
Rtn1	Reticulon (Fragment) OS=Mus musculus OX=10090 GN=Rtn1 PE=1 SV=1
Ankrd31	Ankyrin repeat domain 31 OS=Mus musculus OX=10090 GN=Ankrd31 PE=4 SV=1
Igkv6-17	Immunoglobulin kappa variable 6-17 (Fragment) OS=Mus musculus OX=10090 GN=Igkv6-17 PE=1 SV=2
Pgp	Glycerol-3-phosphate phosphatase OS=Mus musculus OX=10090 GN=Pgp PE=1 SV=1
Crat	Carnitine O-acetyltransferase (Fragment) OS=Mus musculus OX=10090 GN=Crat PE=1 SV=2
Afmid	Kynurenine formamidase (Fragment) OS=Mus musculus OX=10090 GN=Afmid PE=1 SV=1
Pip4k2c	Phosphatidylinositol 5-phosphate 4-kinase type-2 gamma OS=Mus musculus OX=10090 GN=Pip4k2c PE=1 SV=1
Olfr109	Olfactory receptor OS=Mus musculus OX=10090 GN=Olfr109 PE=2 SV=1
Yme1l1	ATP-dependent zinc metalloprotease YME1L1 OS=Mus musculus OX=10090 GN=Yme1l1 PE=1 SV=1
Pbld1	Phenazine biosynthesis-like domain-containing protein 1 OS=Mus musculus OX=10090 GN=Pbld1 PE=1 SV=2
Dpagt1	UDP-N-acetylglucosamine--dolichyl-phosphate N-acetylglucosaminephosphotransferase OS=Mus musculus OX=10090 GN=Dpagt1 PE=1 SV=2
Fmo4	Dimethylaniline monooxygenase [N-oxide-forming] 4 (Fragment) OS=Mus musculus OX=10090 GN=Fmo4 PE=3 SV=8
Lrguk	Leucine-rich repeat and guanylate kinase domain-containing protein OS=Mus musculus OX=10090 GN=Lrguk PE=1 SV=1
Ankfy1	Rabankyrin-5 OS=Mus musculus OX=10090 GN=Ankfy1 PE=1 SV=2
Ndufb11	NADH dehydrogenase [ubiquinone] 1 beta subcomplex subunit 11, mitochondrial OS=Mus musculus OX=10090 GN=Ndufb11 PE=1 SV=2
Vmn2r53	Vomeronasal 2, receptor 53 OS=Mus musculus OX=10090 GN=Vmn2r53 PE=3 SV=1
Frrs1	Ferric-chelate reductase 1 OS=Mus musculus OX=10090 GN=Frrs1 PE=1 SV=1
Itih2	Inter-alpha-trypsin inhibitor heavy chain H2 OS=Mus musculus OX=10090 GN=Itih2 PE=1 SV=1
Cyp2c37	Cytochrome P450 2C37 OS=Mus musculus OX=10090 GN=Cyp2c37 PE=1 SV=2
Ptbp2	Polypyrimidine tract-binding protein 2 OS=Mus musculus OX=10090 GN=Ptbp2 PE=1 SV=2
Nup62	Nuclear pore glycoprotein p62 OS=Mus musculus OX=10090 GN=Nup62 PE=1 SV=2
Znf784	Zinc finger protein 784 OS=Mus musculus OX=10090 GN=Znf784 PE=2 SV=1
Arpc1a	Actin-related protein 2/3 complex subunit 1A OS=Mus musculus OX=10090 GN=Arpc1a PE=1 SV=1
Lcmt1	Leucine carboxyl methyltransferase 1 OS=Mus musculus OX=10090 GN=Lcmt1 PE=1 SV=1
Alpha-1-antiproteinase precursor	SWISS-PROT:P34955 (Bos taurus) Alpha-1-antiproteinase precursor
Puf60	Poly(U)-binding-splicing factor PUF60 OS=Mus musculus OX=10090 GN=Puf60 PE=1 SV=2
Esyt1	Extended synaptotagmin-1 OS=Mus musculus OX=10090 GN=Esyt1 PE=1 SV=2
Tmc8	Transmembrane channel-like protein OS=Mus musculus OX=10090 GN=Tmc8 PE=1 SV=1
Sfxn2	Sideroflexin-2 OS=Mus musculus OX=10090 GN=Sfxn2 PE=1 SV=1
Fam136a	Protein FAM136A OS=Mus musculus OX=10090 GN=Fam136a PE=1 SV=1
Ppp2r5d	Serine/threonine-protein phosphatase 2A 56 kDa regulatory subunit OS=Mus musculus OX=10090 GN=Ppp2r5d PE=1 SV=1
Cope	Coatomer subunit epsilon OS=Mus musculus OX=10090 GN=Cope PE=1 SV=3
Usp9x	Probable ubiquitin carboxyl-terminal hydrolase FAF-X OS=Mus musculus OX=10090 GN=Usp9x PE=1 SV=1
A630010A05Rik	RIKEN cDNA A630010A05 gene (Fragment) OS=Mus musculus OX=10090 GN=A630010A05Rik PE=4 SV=1
Ivns1abp	Influenza virus NS1A-binding protein homolog OS=Mus musculus OX=10090 GN=Ivns1abp PE=1 SV=2
G6pc	Glucose-6-phosphatase OS=Mus musculus OX=10090 GN=G6pc PE=1 SV=2
Stard5	StAR-related lipid transfer (START) domain containing 5, isoform CRA_a OS=Mus musculus OX=10090 GN=Stard5 PE=1 SV=1
Usp1	Ubiquitin carboxyl-terminal hydrolase 1 OS=Mus musculus OX=10090 GN=Usp1 PE=1 SV=1
Psme3	Proteasome activator complex subunit 3 OS=Mus musculus OX=10090 GN=Psme3 PE=1 SV=1
Fmo5	Dimethylaniline monooxygenase [N-oxide-forming] 5 OS=Mus musculus OX=10090 GN=Fmo5 PE=1 SV=4
Thop1	Thimet oligopeptidase OS=Mus musculus OX=10090 GN=Thop1 PE=1 SV=1
Amdhd2	N-acetylglucosamine-6-phosphate deacetylase OS=Mus musculus OX=10090 GN=Amdhd2 PE=1 SV=1
Ufc1	Ubiquitin-fold modifier-conjugating enzyme 1 OS=Mus musculus OX=10090 GN=Ufc1 PE=1 SV=1
Depdc1b	DEP domain-containing protein 1B OS=Mus musculus OX=10090 GN=Depdc1b PE=2 SV=1
	SWISS-PROT:Q86YZ3 Tax_Id=9606 Gene_Symbol=HRNR Hornerin
Pea15	Astrocytic phosphoprotein PEA-15 OS=Mus musculus OX=10090 GN=Pea15 PE=1 SV=1
Ermp1	Endoplasmic reticulum metallopeptidase 1 OS=Mus musculus OX=10090 GN=Ermp1 PE=1 SV=2
Abca8a	ATP-binding cassette sub-family A member 8-A OS=Mus musculus OX=10090 GN=Abca8a PE=1 SV=2
Impad1	Inositol monophosphatase 3 OS=Mus musculus OX=10090 GN=Impad1 PE=1 SV=1
Lancl1	LanC-like protein 1 OS=Mus musculus OX=10090 GN=Lancl1 PE=1 SV=1
Prcd	Progressive rod-cone degeneration protein homolog OS=Mus musculus OX=10090 GN=Prcd PE=4 SV=1
Nars2	Probable asparagine--tRNA ligase, mitochondrial OS=Mus musculus OX=10090 GN=Nars2 PE=1 SV=1
Ssr4	Signal sequence receptor, delta OS=Mus musculus OX=10090 GN=Ssr4 PE=1 SV=1
Spp1	Osteopontin OS=Mus musculus OX=10090 GN=Spp1 PE=1 SV=1
Aars2	Alanine--tRNA ligase, mitochondrial OS=Mus musculus OX=10090 GN=Aars2 PE=1 SV=1
Them6	Protein THEM6 OS=Mus musculus OX=10090 GN=Them6 PE=1 SV=1
Cyba	Cytochrome b-245 light chain OS=Mus musculus OX=10090 GN=Cyba PE=1 SV=3
Casp7	Caspase-7 OS=Mus musculus OX=10090 GN=Casp7 PE=1 SV=2
Pgm3	Phosphoacetylglucosamine mutase OS=Mus musculus OX=10090 GN=Pgm3 PE=1 SV=1
Parp14	Poly [ADP-ribose] polymerase 14 OS=Mus musculus OX=10090 GN=Parp14 PE=1 SV=3
Cisd2	CDGSH iron-sulfur domain-containing protein 2 OS=Mus musculus OX=10090 GN=Cisd2 PE=1 SV=1
Pola2	DNA polymerase alpha subunit B OS=Mus musculus OX=10090 GN=Pola2 PE=1 SV=1
Vbp1	Prefoldin subunit 3 OS=Mus musculus OX=10090 GN=Vbp1 PE=1 SV=2
Usp7	Ubiquitin carboxyl-terminal hydrolase 7 OS=Mus musculus OX=10090 GN=Usp7 PE=1 SV=1
Yars	Tyrosine--tRNA ligase, cytoplasmic OS=Mus musculus OX=10090 GN=Yars PE=1 SV=3
Krt82	Keratin, type II cuticular Hb2 OS=Mus musculus OX=10090 GN=Krt82 PE=1 SV=2
Mogs	Mannosyl-oligosaccharide glucosidase OS=Mus musculus OX=10090 GN=Mogs PE=1 SV=1
Hspa12b	Heat shock 70 kDa protein 12B OS=Mus musculus OX=10090 GN=Hspa12b PE=1 SV=1
Uba6	Ubiquitin-like modifier-activating enzyme 6 OS=Mus musculus OX=10090 GN=Uba6 PE=1 SV=1
Xlr	MCG115120, isoform CRA_b OS=Mus musculus OX=10090 GN=Xlr PE=1 SV=1
Slc5a12	Sodium-coupled monocarboxylate transporter 2 OS=Mus musculus OX=10090 GN=Slc5a12 PE=1 SV=1
Oxsr1	Serine/threonine-protein kinase OSR1 OS=Mus musculus OX=10090 GN=Oxsr1 PE=1 SV=1
Ubxn1	UBX domain-containing protein 1 OS=Mus musculus OX=10090 GN=Ubxn1 PE=1 SV=1
Gns	N-acetylglucosamine-6-sulfatase OS=Mus musculus OX=10090 GN=Gns PE=1 SV=1
Hjurp	Holliday junction recognition protein OS=Mus musculus OX=10090 GN=Hjurp PE=1 SV=1
Dag1	Dystroglycan OS=Mus musculus OX=10090 GN=Dag1 PE=1 SV=4
Spp2	Secreted phosphoprotein 24 OS=Mus musculus OX=10090 GN=Spp2 PE=1 SV=1
Tnr	Tenascin-R OS=Mus musculus OX=10090 GN=Tnr PE=1 SV=2
Kbtbd11	Kelch repeat and BTB domain-containing protein 11 OS=Mus musculus OX=10090 GN=Kbtbd11 PE=1 SV=3
Rragc	Ras-related GTP-binding protein C OS=Mus musculus OX=10090 GN=Rragc PE=1 SV=1
Afdn	Afadin OS=Mus musculus OX=10090 GN=Afdn PE=1 SV=2
Npepl1	Probable aminopeptidase NPEPL1 OS=Mus musculus OX=10090 GN=Npepl1 PE=1 SV=1
Cd9	CD9 antigen OS=Mus musculus OX=10090 GN=Cd9 PE=1 SV=2
Rbm39	RNA-binding protein 39 OS=Mus musculus OX=10090 GN=Rbm39 PE=1 SV=2
Maoa	Amine oxidase [flavin-containing] A OS=Mus musculus OX=10090 GN=Maoa PE=1 SV=3
Itih3	Inter-alpha-trypsin inhibitor heavy chain H3 OS=Mus musculus OX=10090 GN=Itih3 PE=1 SV=1
Adal	Adenosine deaminase-like protein OS=Mus musculus OX=10090 GN=Adal PE=2 SV=1
Dnah17	Dynein heavy chain 17, axonemal OS=Mus musculus OX=10090 GN=Dnah17 PE=1 SV=2
Il9	Interleukin-9 OS=Mus musculus OX=10090 GN=Il9 PE=1 SV=1
Slc5a5	Sodium/iodide cotransporter OS=Mus musculus OX=10090 GN=Slc5a5 PE=3 SV=1
Lrrk2	Leucine-rich repeat serine/threonine-protein kinase 2 OS=Mus musculus OX=10090 GN=Lrrk2 PE=1 SV=2
Tatdn2	TatD DNase domain-containing 2 OS=Mus musculus OX=10090 GN=Tatdn2 PE=1 SV=1
Dnm3	Dynamin-3 OS=Mus musculus OX=10090 GN=Dnm3 PE=1 SV=1
Csad	Cysteine sulfinic acid decarboxylase OS=Mus musculus OX=10090 GN=Csad PE=1 SV=1
Map3k4	Mitogen-activated protein kinase kinase kinase 4 OS=Mus musculus OX=10090 GN=Map3k4 PE=1 SV=2
Adra1b	Adrenergic receptor, alpha 1b OS=Mus musculus OX=10090 GN=Adra1b PE=1 SV=1
Tas2r131	Taste receptor type 2 OS=Mus musculus OX=10090 GN=Tas2r131 PE=3 SV=1
1110004F10Rik	RIKEN cDNA 1110004F10 gene (Fragment) OS=Mus musculus OX=10090 GN=1110004F10Rik PE=1 SV=1
Nop58	Nucleolar protein 58 (Fragment) OS=Mus musculus OX=10090 GN=Nop58 PE=1 SV=1
Llgl2	Lethal(2) giant larvae protein homolog 2 OS=Mus musculus OX=10090 GN=Llgl2 PE=1 SV=2
	SWISS-PROT:P12763 (Bos taurus) Alpha-2-HS-glycoprotein precursor
Napg	Gamma-soluble NSF attachment protein OS=Mus musculus OX=10090 GN=Napg PE=1 SV=1
Plekha7	Pleckstrin homology domain-containing family A member 7 (Fragment) OS=Mus musculus OX=10090 GN=Plekha7 PE=1 SV=1
Mettl27	Methyltransferase-like 27 (Fragment) OS=Mus musculus OX=10090 GN=Mettl27 PE=1 SV=3
Olfr1124	Olfactory receptor OS=Mus musculus OX=10090 GN=Olfr1124 PE=3 SV=1
Cenpv	Centromere protein V OS=Mus musculus OX=10090 GN=Cenpv PE=1 SV=2
Snrpg	Small nuclear ribonucleoprotein G OS=Mus musculus OX=10090 GN=Snrpg PE=1 SV=1
Tom1	Target of Myb protein 1 OS=Mus musculus OX=10090 GN=Tom1 PE=1 SV=1
Mpo	Myeloperoxidase OS=Mus musculus OX=10090 GN=Mpo PE=1 SV=2
Magohb	Protein mago nashi homolog 2 OS=Mus musculus OX=10090 GN=Magohb PE=2 SV=1
Tal2	T-cell acute lymphocytic leukemia protein 2 homolog OS=Mus musculus OX=10090 GN=Tal2 PE=4 SV=1
Tbc1d1	TBC1 domain family member 1 OS=Mus musculus OX=10090 GN=Tbc1d1 PE=1 SV=3
Smc1a	Structural maintenance of chromosomes protein 1A OS=Mus musculus OX=10090 GN=Smc1a PE=1 SV=4
Fkbp9	Peptidyl-prolyl cis-trans isomerase FKBP9 OS=Mus musculus OX=10090 GN=Fkbp9 PE=1 SV=1
Sntb2	Beta-2-syntrophin OS=Mus musculus OX=10090 GN=Sntb2 PE=1 SV=2
Ocln	Occludin OS=Mus musculus OX=10090 GN=Ocln PE=1 SV=1
Skor1	SKI family transcriptional corepressor 1 OS=Mus musculus OX=10090 GN=Skor1 PE=1 SV=2
Fryl	FRY-like transcription coactivator OS=Mus musculus OX=10090 GN=Fryl PE=1 SV=1
Mcam	Cell surface glycoprotein MUC18 OS=Mus musculus OX=10090 GN=Mcam PE=1 SV=1
Slc43a2	Large neutral amino acids transporter small subunit 4 OS=Mus musculus OX=10090 GN=Slc43a2 PE=1 SV=1
Vezf1	Vascular endothelial zinc finger 1 OS=Mus musculus OX=10090 GN=Vezf1 PE=1 SV=1
Pigk	GPI-anchor transamidase OS=Mus musculus OX=10090 GN=Pigk PE=1 SV=1
Sugct	Succinate--hydroxymethylglutarate CoA-transferase OS=Mus musculus OX=10090 GN=Sugct PE=1 SV=2
Plb1	Phospholipase B1, membrane-associated OS=Mus musculus OX=10090 GN=Plb1 PE=1 SV=2
Coq3	Ubiquinone biosynthesis O-methyltransferase, mitochondrial OS=Mus musculus OX=10090 GN=Coq3 PE=1 SV=1
Mmgt1	Membrane magnesium transporter 1 OS=Mus musculus OX=10090 GN=Mmgt1 PE=1 SV=1
Xrra1	X-ray radiation resistance-associated protein 1 OS=Mus musculus OX=10090 GN=Xrra1 PE=2 SV=1
Gpnmb	Transmembrane glycoprotein NMB OS=Mus musculus OX=10090 GN=Gpnmb PE=1 SV=2
Hspbp1	Hsp70-binding protein 1 OS=Mus musculus OX=10090 GN=Hspbp1 PE=1 SV=1
Pfdn6	Prefoldin subunit 6 OS=Mus musculus OX=10090 GN=Pfdn6 PE=1 SV=1
Phyh	Phytanoyl-CoA dioxygenase, peroxisomal OS=Mus musculus OX=10090 GN=Phyh PE=1 SV=1
Guk1	Guanylate kinase OS=Mus musculus OX=10090 GN=Guk1 PE=1 SV=2
Glrx3	Glutaredoxin-3 (Fragment) OS=Mus musculus OX=10090 GN=Glrx3 PE=1 SV=1
Exoc7	Exocyst complex component 7 OS=Mus musculus OX=10090 GN=Exoc7 PE=1 SV=2
Srp54c	Signal recognition particle 54 kDa protein OS=Mus musculus OX=10090 GN=Srp54c PE=1 SV=1
Hmox2	Heme oxygenase 2 (Fragment) OS=Mus musculus OX=10090 GN=Hmox2 PE=1 SV=1
Phip	PH-interacting protein OS=Mus musculus OX=10090 GN=Phip PE=1 SV=2
Myo5b	Myosin Vb, isoform CRA_c OS=Mus musculus OX=10090 GN=Myo5b PE=1 SV=1
Ccdc146	Coiled-coil domain-containing 146 OS=Mus musculus OX=10090 GN=Ccdc146 PE=1 SV=1
Lamtor2	Ragulator complex protein LAMTOR2 OS=Mus musculus OX=10090 GN=Lamtor2 PE=1 SV=1
Wdr82	WD repeat-containing protein 82 OS=Mus musculus OX=10090 GN=Wdr82 PE=1 SV=1
Smc3	Structural maintenance of chromosomes protein 3 OS=Mus musculus OX=10090 GN=Smc3 PE=1 SV=2
Mvk	Mevalonate kinase OS=Mus musculus OX=10090 GN=Mvk PE=1 SV=1
Neurod4	Neurogenic differentiation factor 4 OS=Mus musculus OX=10090 GN=Neurod4 PE=1 SV=1
Nrk	Nik-related protein kinase OS=Mus musculus OX=10090 GN=Nrk PE=1 SV=1
Fblim1	Filamin-binding LIM protein 1 OS=Mus musculus OX=10090 GN=Fblim1 PE=1 SV=2
Sf3b2	Splicing factor 3b, subunit 2 OS=Mus musculus OX=10090 GN=Sf3b2 PE=1 SV=1
Aup1	Ancient ubiquitous protein 1 OS=Mus musculus OX=10090 GN=Aup1 PE=1 SV=1
Stat5a	Signal transducer and activator of transcription OS=Mus musculus OX=10090 GN=Stat5a PE=1 SV=1
Osgep	Probable tRNA N6-adenosine threonylcarbamoyltransferase OS=Mus musculus OX=10090 GN=Osgep PE=1 SV=1
Sorbs3	Vinexin OS=Mus musculus OX=10090 GN=Sorbs3 PE=1 SV=1
Clec16a	Protein CLEC16A OS=Mus musculus OX=10090 GN=Clec16a PE=1 SV=2
Tbc1d17	TBC1 domain family member 17 OS=Mus musculus OX=10090 GN=Tbc1d17 PE=1 SV=1
Rbp4	Retinol-binding protein 4 OS=Mus musculus OX=10090 GN=Rbp4 PE=1 SV=2
Naf1	H/ACA ribonucleoprotein complex non-core subunit NAF1 (Fragment) OS=Mus musculus OX=10090 GN=Naf1 PE=4 SV=1
Negr1	Neuronal growth regulator 1 OS=Mus musculus OX=10090 GN=Negr1 PE=1 SV=1
Ighm	Immunoglobulin heavy constant mu OS=Mus musculus OX=10090 GN=Ighm PE=1 SV=2
Shcbp1	SHC SH2 domain-binding protein 1 OS=Mus musculus OX=10090 GN=Shcbp1 PE=1 SV=1
Acox3	Peroxisomal acyl-coenzyme A oxidase 3 (Fragment) OS=Mus musculus OX=10090 GN=Acox3 PE=1 SV=1
Hip1	Huntingtin-interacting protein 1 OS=Mus musculus OX=10090 GN=Hip1 PE=1 SV=1
Tmem196	Transmembrane protein 196 (Fragment) OS=Mus musculus OX=10090 GN=Tmem196 PE=4 SV=1
Hfm1	Probable ATP-dependent DNA helicase HFM1 OS=Mus musculus OX=10090 GN=Hfm1 PE=3 SV=2

## Sheet: Sheet3
Sptan1	PE
Myh9	PE
Sptan1	PE
Sptbn1	PE
Cltc	PE
Flna	PE
Tln1	PE
Actn4	PE
Actb	PE
Atp1a1	PE
Hspa8	PE
Fbn1	PE
Atp5f1b	PE
Lrp2	PE
Hspd1	PE
Pcx	PE
Aco2	PE
Tubb5	PE
Col6a3	PE
Hspg2	PE
Hsp90ab1	PE
Hspa5	PE
Tubb4b	PE
Actn1	PE
Eef2	PE
Glud1	PE
Flnb	PE
Actc1	PE
Ogdh	PE
Msn	PE
Vcp	PE
Vim	PE
Tkt	PE
Idh2	PE
Tubb2b	PE
Tubb2a	PE
Gclc	PE
Pgam1	PE
Hsp90b1	PE
Gdi2	PE
Hspa9	PE
Atp5f1a	PE
Alb	PE
Fn1	PE
Tuba1c	PE
Tubb4a	PE
Eef1a1	PE
Vcl	PE
Aldh6a1	PE
Dync1h1	PE
Col12a1	PE
Tuba1a	PE
Aldob	PE
Lmna	PE
Hsp90aa1	PE
Pgk1	PE
Tuba4a	PE
Plec	PE
Gatm	PE
Oplah	PE
Calr	PE
Atp6v1a	PE
Aldh2	PE
Myh10	PE
Nnt	PE
Iqgap1	PE
Mdh2	PE
Gapdh	PE
Lamc1	PE
Cap1	PE
Aco1	PE
Ahnak	PE
Cndp2	PE
Lamc1	PE
Actbl2	PE
Eno1	PE
Pkm	PE
Aldoa	PE
Ndufs1	PE
Ahcy	PE
Lamb1	PE
Tpm1	PE
Eif4a1	PE
Pdia3	PE
Gdi1	PE
Glul	PE
Lcp1	PE
Vdac1	PE
Acaa2	PE
Sdha	PE
Col6a1	PE
Ywhae	PE
Ddah1	PE
Ppp2r1a	PE
Tpm1	PE
Got2	PE
Uba1	PE
Npm1	PE
Calb1	PE
Ezr	PE
Pdha1	PE
Atp6v1b2	PE
Anxa6	PE
Idh1	PE
Lap3	PE
Tpm1	PE
Arhgdia	PE
Hspa4	PE
Cfl1	PE
Hnrnpk	PE
Pls3	PE
Cryz	PE
Atic	PE
Agxt2	PE
Cat	PE
Ckb	PE
Aldh1a1	PE
Ndufv1	PE
C3	PE
Akr1a1	PE
Tpm3	PE
Ldhb	PE
Myh11	PE
Oat	PE
Hmgb1	PE
P4hb	PE
Ap2b1	PE
Calm2	PE
Gm9242	PE
Lmnb1	PE
Etfa	PE
Cp	PE
Ctnna1	PE
Ywhaq	PE
Dpysl2	PE
Cct4	PE
Mdh1	PE
Rps3a	PE
Pabpc1	PE
Myo6	PE
Cct2	PE
Slc9a3r1	PE
Rdx	PE
Atp2a2	PE
Acy1	PE
Tpm3	PE
Tpi1	PE
Vdac2	PE
Rack1	PE
Mvp	PE
Hspa2	PE
Col4a2	PE
Vil1	PE
Eif5a	PE
Ass1	PE
Aldh8a1	PE
Mthfd1	PE
Slc25a5	PE
Aldh1a7	PE
Hnrnpf	PE
Hnrnpm	PE
Tpm2	PE
Hnrnph1	PE
Hnrnpa3	PE
Clic4	PE
Hadha	PE
Clu	PE
Phb	PE
Cct3	PE
Cct8	PE
Dpp4	PE
Anxa2	PE
Lama5	PE
Tufm	PE
Oxct1	PE
Ptbp1	PE
Suclg2	PE
Pah	PE
Acadm	PE
Hnrnph2	PE
Uqcrc2	PE
Slc25a3	PE
Sfxn1	PE
Tst	PE
Acadl	PE
Idh3a	PE
Serpinh1	PE
Gm20390	PE
Cycs	PE
Slc25a13	PE
Psma5	PE
Pgd	PE
Hnrnpu	PE
Dlat	PE
Ap2a2	PE
Hnrnpl	PE
Hist1h4a	PE
Gclm	PE
Taldo1	PE
Tcp1	PE
Ywhaz	PE
Rab14	PE
Clic1	PE
Tf	PE
Dld	PE
Pccb	PE
Phb2	PE
Prdx1	PE
Ywhag	PE
Sult1c2	PE
Acadvl	PE
Sord	PE
Pdia6	PE
Pck1	PE
Sfn	PE
Fh	PE
Ndrg1	PE
Bckdha	PE
Myl6	PE
Actr2	PE
Ppp1ca	PE
Gnai2	PE
Aldh7a1	PE
Stip1	PE
Ap1b1	PE
Gm20425	PE
Col4a1	PE
Hadhb	PE
Ppp1cb	PE
Ywhah	PE
Gpd1	PE
Capzb	PE
Eif4a2	PE
Ppp1cc	PE
Pyroxd2	PE
Actr3	PE
Rpn1	PE
Ap2m1	PE
Gnb2	PE
Tln2	PE
Aldh4a1	PE
Myl12a	PE
Cpq	PE
Ganab	PE
Tgm2	PE
Hnrnpa2b1	PE
Ddx3x	PE
Krt8	PE
Psme1	PE
Vps35	PE
Ak2	PE
Itgb1	PE
Fbp1	PE
Acads	PE
Cand1	PE
Gpi	PE
Col6a2	PE
Rps27a	PE
Des	PE
Hgd	PE
Emilin1	PE
Hbb-b2	PE
Gsn	PE
Copa	PE
Pcca	PE
Hspa1a	PE
Atp6v1h	PE
Aldh1l1	PE
Ddx3y	PE
Anpep	PE
Tpm4	PE
Etfb	PE
Rps12	PE
Atp5o	PE
Slc25a10	PE
Hsd17b4	PE
Cyb5a	PE
Erp44	PE
Pnp	PE
Ppia	PE
Decr1	PE
Rpsa	PE
Ak4	PE
Nid1	PE
Immt	PE
Dhx9	PE
Hyou1	PE
Chdh	PE
Pls1	PE
Atp6v1b1	PE
Shmt1	PE
Ywhab	PE
Rplp0	PE
Pfn1	PE
Canx	PE
Hist1h2bb	PE
Etfdh	PE
Anp32a	PE
Ctsa	PE
Acss1	PE
Hpx	PE
Ldha	PE
Rpl7a	PE
Eprs	PE
Gss	PE
Rpl30	PE
Npepps	PE
Dlst	PE
Rpl10a	PE
Suclg1	PE
Kpnb1	PE
Pgm1	PE
Ddx5	PE
Rhoa	PE
Csrp1	PE
Psmd2	PE
Cct7	PE
Mug2	PE
Abat	PE
Tkfc	PE
Rps3	PE
Xdh	PE
Acat1	PE
Trap1	PE
Hpd	PE
Prdx3	PE
Nucb1	PE
Ugdh	PE
Slc4a4	PE
Rrbp1	PE
Idh3b	PE
Anxa1	PE
Mccc2	PE
Acox1	PE
Pdhb	PE
Pdxk	PE
Psma2	PE
Ggt1	PE
Anxa5	PE
Apoe	PE
Psma4	PE
Cdc42	PE
Shmt2	PE
Hibadh	PE
Rpl4	PE
Aifm1	PE
Rab1a	PE
Mpst	PE
Psmc6	PE
Hint2	PE
Gnb1	PE
Ddt	PE
Eef1g	PE
Fgg	PE
Dnpep	PE
Capg	PE
Copb1	PE
Echs1	PE
Gsta1	PE
Ddx39b	PE
Nipsnap1	PE
Hist1h1c	PE
Cct6a	PE
Hspe1	PE
Rab7a	PE
Arpc2	PE
Snx2	PE
Xpnpep1	PE
Arf3	PE
Tinag	PE
Prdx2	PE
Lonp1	PE
Lactb	PE
Idh3g	PE
Dbi	PE
Glyat	PE
Eif4a3	PE
Hist2h2be	PE
Gstt3	PE
Slc25a4	PE
Gstm2	PE
Ncl	PE
Aldh9a1	PE
Copb2	PE
Rpl17	PE
St13	PE
Psma3	PE
Basp1	PE
Rps11	PE
Rps2	PE
Vat1	PE
Ppib	PE
Tagln2	PE
Aass	PE
Dab2	PE
Copg1	PE
Hk1	PE
Rps13	PE
Akr1b1	PE
Rpl12	PE
Rpl5	PE
Fis1	PE
Cyp2c23	PE
Rps8	PE
Uqcrc1	PE
Dhtkd1	PE
Pnp2	PE
Ehd1	PE
Arf4	PE
Pygb	PE
Acot2	PE
Atp1b1	PE
Sdhb	PE
Rab11b	PE
Akr7a2	PE
Syncrip	PE
Ndufs2	PE
Acsm3	PE
Pcbp1	PE
Sfpq	PE
Rps4x	PE
Atp5c1	PE
Erlin2	PE
Suox	PE
Cox5a	PE
Lgmn	PE
Grhpr	PE
Rpl10	PE
L3hypdh	PE
Gm9493	PE
Dao	PE
Paics	PE
Fth1	PE
Psmb4	PE
Fgb	PE
Hexa	PE
Rps19	PE
Phgdh	PE
Nap1l1	PE
Selenbp2	PE
Ftl2	PE
Rbp1	PE
Pdzk1	PE
Rab1b	PE
Hagh	PE
Pcbp2	PE
Cmpk1	PE
Aspa	PE
Rap1a	PE
Cyc1	PE
Rps17	PE
Hist1h1b	PE
Rac1	PE
Hp	PE
Txn	PE
Rhoc	PE
Rap1b	PE
Kif5b	PE
Cyp4a14	PE
2023-09-02	PE
Hmgb2	PE
Kyat1	PE
Rps5	PE
Lrpap1	PE
Rpl23a	PE
Bgn	PE
Qdpr	PE
Agrn	PE
H2afy	PE
Gstp2	PE
G6pdx	PE
Glod4	PE
Xylb	PE
Ddx17	PE
Txnrd1	PE
Myl9	PE
Pdcd6ip	PE
Eif3c	PE
Ldhd	PE
Cs	PE
Nsfl1c	PE
Anp32b	PE
Fahd2a	PE
Ndufs3	PE
Dstn	PE
Kctd12	PE
Slc5a2	PE
Dmgdh	PE
Cisd1	PE
Haao	PE
Sucla2	PE
Ethe1	PE
Gsr	PE
Ppp2r1b	PE
Ahcyl1	PE
Cct5	PE
Ctnnb1	PE
Twf1	PE
Psma7	PE
Gnai1	PE
Tns1	PE
Psap	PE
Ahcyl2	PE
Ogdhl	PE
Pa2g4	PE
Gng12	PE
Sardh	PE
Rpl15	PE
Anxa11	PE
Sec13	PE
Cox6b1	PE
Gk	PE
Asl	PE
Ndufv2	PE
Ppp2ca	PE
Prkcsh	PE
Rtcb	PE
Ruvbl1	PE
Ewsr1	PE
Cnpy2	PE
Acss3	PE
Rps9	PE
Hnrnpc	PE
Gnai3	PE
Gls	PE
Calu	PE
Tpt1	PE
Bcap31	PE
Enpep	PE
Eif3a	PE
Rgn	PE
Ephx1	PE
Anxa7	PE
Rpl8	PE
Ap2a1	PE
Nid2	PE
Mccc1	PE
Fah	PE
Slc25a11	PE
Txnl1	PE
Ran	PE
Hist2h2ac	PE
Slc3a1	PE
Rpl28	PE
Ube2l3	PE
Psma6	PE
Cubn	PE
Pdia4	PE
Retsat	PE
Calu	PE
Eif6	PE
Capza1	PE
Ilk	PE
Hadh	PE
Rab5c	PE
Eif2s1	PE
Ndufab1	PE
Hsd17b10	PE
Atp6v0d1	PE
Gstt2	PE
Lamb2	PE
Rpl18	PE
Mgst3	PE
Cyp4a12b	PE
Nit1	PE
Psat1	PE
Acy3	PE
Rad23b	PE
Acaa1b	PE
Snd1	PE
Srsf1	PE
Cygb	PE
Ndufa9	PE
Capza2	PE
Fahd1	PE
Prdx6	PE
Rab2a	PE
Rpl3	PE
Mme	PE
Prdx5	PE
Arpc1b	PE
Picalm	PE
Sfxn3	PE
Ugt1a1	PE
Ddx1	PE
Gpx3	PE
Adk	PE
Ugt1a6	PE
Rplp2	PE
Set	PE
Rpl14	PE
Arf5	PE
Sec31a	PE
Por	PE
Acsm2	PE
Col18a1	PE
Dpysl3	PE
Crym	PE
Gpx1	PE
Rars	PE
Lasp1	PE
Scpep1	PE
Tmlhe	PE
Fermt2	PE
Psma1	PE
Pdk2	PE
Fhl2	PE
Acss2	PE
Sec23a	PE
Ybx1	PE
Ehd4	PE
Hist2h2ab	PE
Ddc	PE
Prdx6b	PE
Nit2	PE
Ddx39a	PE
Dynll2	PE
Khsrp	PE
Slc4a4	PE
Rpl23	PE
Ndufs6	PE
Atp6v1e1	PE
Xpnpep2	PE
Pzp	PE
Lum	PE
Ak3	PE
Cth	PE
Lta4h	PE
Ctsd	PE
Pura	PE
Eef1d	PE
Hnrnpa1	PE
Psmd13	PE
Gcdh	PE
Capn2	PE
Apmap	PE
Abracl	PE
Dnajc13	PE
Ndufa12	PE
Ddb1	PE
Khk	PE
Ppa2	PE
Eef1b2	PE
Ptges3	PE
Tardbp	PE
Ank3	PE
Rps14	PE
Arpc4	PE
Ehhadh	PE
Hnrnpab	PE
Hoga1	PE
Bdh1	PE
Serpina3n	PE
Atp5h	PE
1	SV
Thnsl2	PE
Ap1g1	PE
Mettl7b	PE
Rpl7	PE
Hsd11b2	PE
Gsta3	PE
Mat2a	PE
Alad	PE
Gars	PE
Iah1	PE
Fubp1	PE
Hprt1	PE
Snap23	PE
Atp6v0a4	PE
Coro1b	PE
Ctsz	PE
Pebp1	PE
Eppk1	PE
Akr1b10	PE
Sod1	PE
Sh3bgrl	PE
Ggct	PE
Tmed10	PE
Ostf1	PE
Hint1	PE
Prmt1	PE
Hdlbp	PE
Flnc	PE
2023-09-11	PE
Parva	PE
Atp6v1c1	PE
Rps20	PE
Nme3	PE
Gstz1	PE
Ctsb	PE
Ca2	PE
Vapa	PE
Fus	PE
Usp5	PE
Uqcrfs1	PE
Cotl1	PE
Slc25a12	PE
Hnrnpd	PE
Slc27a2	PE
Coro1c	PE
Snx5	PE
Uba1y	PE
Psmc4	PE
Lgals3	PE
Mt2	PE
Arhgdib	PE
Arcn1	PE
Txndc5	PE
Amt	PE
Rab8a	PE
Got1	PE
Rbbp7	PE
Timm13	PE
Rps16	PE
Anxa4	PE
Elavl1	PE
Ptpa	PE
Uqcrh	PE
Mydgf	PE
Cryab	PE
Chchd3	PE
Atp5l	PE
Scp2	PE
Hnrnpr	PE
Akr1b8	PE
Upb1	PE
Lpp	PE
Dctn2	PE
Acsl1	PE
Comt	PE
Psmb1	PE
Pepd	PE
Ivd	PE
Snrnp200	PE
Ckmt1	PE
Gda	PE
Psmc5	PE
Rpl9	PE
Dpp7	PE
Arl8b	PE
Dbnl	PE
Gpx4	PE
Anp32e	PE
Decr2	PE
Psmd4	PE
Rbmx	PE
Nono	PE
Pter	PE
Pafah1b1	PE
Atp6v1d	PE
Tgfbi	PE
Fmo1	PE
Col1a1	PE
Cbx3	PE
Acmsd	PE
D10Jhu81e	PE
Wdr1	PE
S100a11	PE
Rpl6	PE
Dnaja2	PE
Tpd52	PE
Itga6	PE
Rpl13	PE
Rab5a	PE
Mtch2	PE
Naca	PE
Farsa	PE
Rras2	PE
Amacr	PE
Tcea1	PE
Uqcrb	PE
Hmgcl	PE
Psmc1	PE
Cct6b	PE
Ephx2	PE
Coro1a	PE
Rpl24	PE
Hsph1	PE
Etf1	PE
Cyb5r3	PE
Psmb5	PE
Ilf2	PE
Rpn2	PE
Lrrc59	PE
Sgta	PE
Ces1b	PE
Rps18	PE
Dpep1	PE
Eif3f	PE
Bsg	PE
Ddx19a	PE
Blvra	PE
Tmsb4x	PE
Eif3i	PE
Ndufc2	PE
Epb41	PE
Eif3b	PE
2023-09-07	PE
Hnrnpul2	PE
Pafah1b2	PE
Gnpda1	PE
Ndufb10	PE
Atp6v1g1	PE
Rab5b	PE
Efhd2	PE
Rpl32	PE
Nfs1	PE
Rufy1	PE
Ppid	PE
Snrnp70	PE
Ppm1b	PE
Mapk1	PE
Rps26	PE
Hgs	PE
Rac2	PE
Snx6	PE
Nans	PE
Lgals1	PE
Bub3	PE
Rcn1	PE
Cnbp	PE
Caprin1	PE
C1qbp	PE
Dnaja1	PE
Msra	PE
Esd	PE
Blmh	PE
U2af2	PE
Ndufs8	PE
Pgrmc1	PE
Naprt	PE
Mapk3	PE
Cops4	PE
Psmc2	PE
Myo1c	PE
Aqp1	PE
Tagln	PE
Ighg2c	PE
Hibch	PE
Rpl18a	PE
Tinagl1	PE
Tmed7	PE
Park7	PE
Rpl35a	PE
Dars	PE
Eif2s2	PE
Fabp3	PE
H2afv	PE
Cttn	PE
Thbs1	PE
Ech1	PE
Sec23b	PE
Wars	PE
Epb41l3	PE
Lactb2	PE
Hykk	PE
Tmod3	PE
Aprt	PE
Nap1l4	PE
Chp1	PE
Cdc37	PE
Tomm40	PE
Serpina3m	PE
Capn1	PE
Lims1	PE
Ndufa4	PE
Myof	PE
Ap1m1	PE
Adss	PE
Dhx15	PE
Slc25a1	PE
Clta	PE
Add1	PE
Ca3	PE
Cdh16	PE
Uqcrq	PE
Fga	PE
Api5	PE
Farsb	PE
Snrpd2	PE
Skp1	PE
Atp6v0c	PE
Rab10	PE
Grb2	PE
Psmb3	PE
Sf3b3	PE
Rps15a	PE
Rab8b	PE
Prkacb	PE
Acsf2	PE
Rps23	PE
Cbs	PE
Ctnnd1	PE
Psmd3	PE
Ssb	PE
Pdlim5	PE
S100a10	PE
Psmd12	PE
Iqgap2	PE
Samm50	PE
Cpt1a	PE
Nedd8	PE
Sri	PE
Psme2	PE
Rsu1	PE
Gsta4	PE
Mylk	PE
Pfdn5	PE
Ttr	PE
Kars	PE
Pxn	PE
Rps25	PE
Sacm1l	PE
Hars	PE
Ranbp1	PE
Phpt1	PE
Dusp3	PE
Sod2	PE
Hba-a1	PE
Trim28	PE
Gm20431	PE
Acad8	PE
Xpo1	PE
Bzw1	PE
Sec22b	PE
Sh3bgrl3	PE
Actr1a	PE
Ndufa5	PE
Scly	PE
Nt5c2	PE
Ppm1a	PE
Fscn1	PE
Txndc12	PE
Rpl36	PE
Slc13a3	PE
Grpel1	PE
Flot1	PE
Hist1h1a	PE
Tmpo	PE
Cox5b	PE
Gm10093	PE
Tpr	PE
Hp1bp3	PE
Eif3h	PE
Ces1c	PE
Rpl22	PE
Ca1	PE
Fasn	PE
Ddah2	PE
Dcn	PE
Lrpprc	PE
Krt90	PE
Clint1	PE
Cse1l	PE
Matr3	PE
Eftud2	PE
Fkbp3	PE
Ugp2	PE
Usp14	PE
Ces1e	PE
Prkar2a	PE
Vtn	PE
Tapbp	PE
Ada	PE
Stat1	PE
Rpl27	PE
Snx12	PE
Cox6c	PE
Dcxr	PE
Rps24	PE
Cox7a2	PE
Atp6v1f	PE
Tars	PE
Psmb6	PE
Uggt1	PE
Hsdl2	PE
Rps15	PE
Mfge8	PE
Aldh3a2	PE
Twf2	PE
Rnpep	PE
Strap	PE
Epcam	PE
Gpd1l	PE
Rpl26	PE
Glod5	PE
Uso1	PE
Pgpep1	PE
Aspdh	PE
Bckdhb	PE
Rab35	PE
Atad3	PE
Cbr1	PE
Eif2s3x	PE
Tmem33	PE
Itih4	PE
2023-09-09	PE
Atox1	PE
Impa1	PE
Tpp2	PE
Nutf2	PE
Cald1	PE
Mgll	PE
Serpinc1	PE
Ube2n	PE
Gm45713	PE
Ppa1	PE
H1f0	PE
Eps15l1	PE
Usmg5	PE
Kng1	PE
Zyx	PE
Slc22a6	PE
Pfkl	PE
Erp29	PE
Numa1	PE
Ca5b	PE
Ralb	PE
Psmb2	PE
Aimp1	PE
Akr1c12	PE
Atp5f1d	PE
Rps10	PE
Gna13	PE
Mtx2	PE
Rnh1	PE
Anxa3	PE
Rtn4	PE
Snx3	PE
Pdcd6	PE
Eif4g1	PE
Dctn1	PE
Prpf19	PE
Col1a2	PE
Rps6	PE
Letm1	PE
Glg1	PE
Bphl	PE
Prps1l3	PE
Elob	PE
Slc5a10	PE
Uchl4	PE
Serpina3c	PE
Abcd3	PE
Dut	PE
Ndufs4	PE
Fabp4	PE
Camk2d	PE
Arpc3	PE
Rpl31	PE
Timm8a1	PE
Ilf3	PE
Mrpl12	PE
Umps	PE
Lypla1	PE
BC048507	PE
Rps27	PE
Tsn	PE
Srsf2	PE
Acp2	PE
Lsp1	PE
Alpl	PE
Hsd11b1	PE
Ap3b1	PE
Mut	PE
Psmd11	PE
Prkar1a	PE
Nln	PE
Ola1	PE
Vps29	PE
Cyfip1	PE
Pgls	PE
Napa	PE
Tbca	PE
Ubqln1	PE
Ckap4	PE
Mtpn	PE
Eloc	PE
Stt3a	PE
Pmpca	PE
Lman2	PE
Snx1	PE
Lin7c	PE
Eif3e	PE
Lama1	PE
Mtnd3	PE
Pitpna	PE
Glrx5	PE
RTRAF	PE
Aebp1	PE
Tnfaip8	PE
Eif4e	PE
Map2k1	PE
Ndufa7	PE
Sec61a1	PE
Dpp3	PE
Ndufa6	PE
Vamp8	PE
Dbt	PE
Flot2	PE
2023-03-02	PE
Sf3b5	PE
Mfap2	PE
Rhog	PE
Rtn3	PE
Aldh16a1	PE
Acly	PE
Atp2b1	PE
Grn	PE
Slc3a2	PE
Naxe	PE
Sub1	PE
Eif4g2	PE
Fbl	PE
Eif3m	PE
Fetub	PE
Hnrnpll	PE
Uchl1	PE
Cab39	PE
Tpp1	PE
Ppl	PE
Col4a3	PE
Carhsp1	PE
Rpl19	PE
Snrpd3	PE
Nipsnap2	PE
Cbx1	PE
H3f3a	PE
Cpne3	PE
H2-Q10	PE
Nat8	PE
Pacsin2	PE
Krt76	PE
Hspa12a	PE
Acp1	PE
Gnas	PE
Umod	PE
Ptpn6	PE
Sccpdh	PE
Igfbp7	PE
C4b	PE
Cacybp	PE
Arf6	PE
Mta2	PE
mt-Co3	PE
Ctsl	PE
Ruvbl2	PE
Rbpms	PE
Slc25a20	PE
Pgm2	PE
Rpl35	PE
Mtco2	PE
Gstk1	PE
Smarcc2	PE
Plpbp	PE
Cryl1	PE
Fxyd2	PE
Pecr	PE
Csrp2	PE
Apex1	PE
Ap3m1	PE
Coa3	PE
Auh	PE
Ambp	PE
Eif3l	PE
Gmfb	PE
Psmc3	PE
Gc	PE
Sqor	PE
Adh5	PE
Otub1	PE
Rbm14	PE
Ndufb7	PE
Sult1b1	PE
Ube2m	PE
Sf3b1	PE
Serpinb1a	PE
Myo1d	PE
Ptbp3	PE
Nars	PE
Itga1	PE
Timm8b	PE
Cox4i1	PE
Khdrbs1	PE
9030624J02Rik	PE
Nomo1	PE
Arhgap1	PE
Apoa4	PE
Gsto1	PE
Aga	PE
Vwa5a	PE
Folr2	PE
Cnn3	PE
Gm10320	PE
Sbds	PE
Tsc22d1	PE
Bpnt1	PE
Col15a1	PE
Chmp4b	PE
Kmo	PE
Rps21	PE
Psmd6	PE
Prelp	PE
Csnk2b	PE
Ccar2	PE
Vkorc1	PE
Vamp2	PE
Aadat	PE
Rpl21	PE
Ndufs7	PE
Gm2a	PE
Pdlim1	PE
Sephs1	PE
Gspt1	PE
Aif1l	PE
Tmed2	PE
Aars	PE
Gucy1b1	PE
Slc12a1	PE
Tomm70	PE
Fkbp4	PE
Gstm3	PE
Mgst1	PE
Pfn2	PE
Tpd52l2	PE
Ube2z	PE
Erap1	PE
Dync1li1	PE
Cpsf6	PE
Fdx1	PE
Emc1	PE
Calml4	PE
Vars	PE
Mgam	PE
Znf207	PE
Mars	PE
Snu13	PE
Hpcal1	PE
Psmd1	PE
Inpp1	PE
Snrpb	PE
Psph	PE
Mlec	PE
Dad1	PE
Pdcd5	PE
Srsf4	PE
Dek	PE
Phyhd1	PE
Eci1	PE
Cyp2e1	PE
Eml2	PE
Pck2	PE
Stoml2	PE
Pfdn2	PE
Exoc8	PE
Sgpl1	PE
Akr1c21	PE
Bcam	PE
Hdgfl3	PE
Copz1	PE
Btf3l4	PE
Asrgl1	PE
Igkv12-41	PE
Vnn1	PE
Jup	PE
Hck	PE
Dhfr	PE
Nucb2	PE
Alyref	PE
Fhl3	PE
Cluh	PE
Clns1a	PE
Arpc5	PE
Acot4	PE
Rpl37a	PE
Src	PE
Glo1	PE
Pdhx	PE
Sars	PE
Hdgf	PE
Alcam	PE
Psmd14	PE
Bcat2	PE
Miox	PE
Gamt	PE
Ufm1	PE
Car12	PE
Capns1	PE
Plau	PE
Fam129a	PE
Pnpo	PE
Chmp2a	PE
Dazap1	PE
Vps26a	PE
Eif4h	PE
Fhl1	PE
Ces2h	PE
Add3	PE
Glipr2	PE
Cgnl1	PE
Ptges2	PE
Gbp7	PE
Mapk8ip3	PE
Rbm8a	PE
Slc5a8	PE
Rps28	PE
Cd2ap	PE
Lgals3bp	PE
Tjp1	PE
Pfas	PE
Gm12355	PE
Pmm2	PE
FAM120A	PE
Gphn	PE
H6pd	PE
Bdh2	PE
Tnc	PE
Atp5f1	PE
Iars	PE
Naga	PE
Spcs3	PE
Rpl11	PE
Mob1b	PE
Galm	PE
Cnn2	PE
Ppp2r2a	PE
Dera	PE
Osbpl8	PE
Gna14	PE
H13	PE
Ptms	PE
Akr1c13	PE
Rangap1	PE
Timm50	PE
Dlg1	PE
Aox3	PE
Rpl27a	PE
Acyp1	PE
Rpl34	PE
Scamp2	PE
Agmat	PE
Adsl	PE
Arsb	PE
Mpc2	PE
Lrp1	PE
Akr1e2	PE
Mesd	PE
Fbp2	PE
Slc47a1	PE
Fubp3	PE
Rad23a	PE
Snrpd1	PE
Reep5	PE
Rps6ka3	PE
Fxn	PE
Mlycd	PE
Ipo5	PE
Crk	PE
Susd2	PE
Mtch1	PE
Psmb9	PE
Acsm1	PE
G3bp2	PE
Arl6ip1	PE
Slc25a24	PE
Mif	PE
Glb1	PE
Slc25a15	PE
Itgav	PE
Metap2	PE
Pafah1b3	PE
Dhrs1	PE
Fam129b	PE
Fam151a	PE
Pfdn1	PE
Serpinb6b	PE
Timm44	PE
Tmed9	PE
Cyp2d10	PE
Gps1	PE
Chmp1a	PE
Lgals9	PE
Itga3	PE
Pfkp	PE
Mat2b	PE
Nedd4	PE
Gbe1	PE
Ccdc47	PE
Nhlrc2	PE
Pabpn1	PE
Sar1a	PE
Zadh2	PE
Nudc	PE
Ndufa10	PE
Dnm1	PE
Mettl7a1	PE
Eea1	PE
Snrpe	PE
Nmt1	PE
Atp5j2	PE
Metap1	PE
Nras	PE
Bola2	PE
Mapk14	PE
Sun2	PE
1	SV
Sumo2	PE
Srsf7	PE
D2hgdh	PE
Timm9	PE
Tbcb	PE
Ighv5-16	PE
Actl6a	PE
Siae	PE
Dnm2	PE
Rfk	PE
Me2	PE
Ndufb1	PE
Cops7a	PE
Erh	PE
Dnaja3	PE
Prps2	PE
Sf3a1	PE
Ppp3cb	PE
Tfg	PE
Zbed5	PE
Dynlrb1	PE
Gaa	PE
Luc7l2	PE
Hspb1	PE
Lsm3	PE
Iars2	PE
Psmd5	PE
Hccs	PE
Ndufb8	PE
Slc22a5	PE
Ighg1	PE
U2af1	PE
Ppil1	PE
Pdzk1ip1	PE
Map4	PE
Atp5f1e	PE
Atad1	PE
Safb	PE
Prpf40a	PE
Macrod1	PE
Lsm4	PE
Sae1	PE
Ppp6r1	PE
Ube2k	PE
Pcbd1	PE
Nedd4l	PE
Gnl1	PE
Mipep	PE
Vps26b	PE
Folr1	PE
Hnrnpa0	PE
Rps29	PE
Arl3	PE
P4ha1	PE
Arl1	PE
Rab18	PE
Diaph1	PE
Ndufb4	PE
Abhd14b	PE
Srrt	PE
Swap70	PE
Lsm12	PE
Nup93	PE
Gmps	PE
Igkv5-39	PE
Dpys	PE
Pitrm1	PE
Ogn	PE
Erc1	PE
Isoc1	PE
Uap1l1	PE
Plaa	PE
Nae1	PE
Rbms2	PE
Tra2b	PE
Ptn	PE
Purb	PE
Ube2d3	PE
Map1lc3b	PE
Pdcd10	PE
Tollip	PE
Akap2	PE
Fmo3	PE
Tpmt	PE
Tm9sf2	PE
Ero1lb	PE
Pnpt1	PE
Nhp2	PE
Cnpy3	PE
Sec24b	PE
Psmd7	PE
Vapb	PE
Mpp1	PE
Gstt1	PE
Rcn2	PE
Sf3a3	PE
Rbks	PE
Psmd8	PE
Havcr1	PE
Dhrs4	PE
Mep1a	PE
Psmb9	PE
Echdc1	PE
Impa2	PE
Scamp1	PE
Lmnb2	PE
Abcg2	PE
Abce1	PE
Ndufa13	PE
Cpne1	PE
Ighg3	PE
Itgb5	PE
Eci2	PE
Snrpb2	PE
Clybl	PE
Lyplal1	PE
Akr1c19	PE
Stom	PE
Fau	PE
Ndufb5	PE
Snx27	PE
Mpv17	PE
Ranbp3	PE
Vasp	PE
Afm	PE
Blvrb	PE
Kpna4	PE
Slc22a8	PE
Lsm8	PE
Manf	PE
Sugt1	PE
Rcc2	PE
Trappc3	PE
Itpr1	PE
Clpx	PE
Isyna1	PE
Son	PE
Csnk1a1	PE
Aqp2	PE
Nt5e	PE
Pgam5	PE
Ist1	PE
Rnaset2a	PE
Prpf8	PE
Slc34a1	PE
Mtap	PE
Txndc17	PE
Pld4	PE
Sec11a	PE
Ergic1	PE
Aqp3	PE
Spcs1	PE
Lztfl1	PE
Ddx6	PE
Sf3b6	PE
Cavin1	PE
Ptgr2	PE
Mri1	PE
B2m	PE
Cyb5b	PE
Fam96a	PE
Gucy1a1	PE
Cops2	PE
Mapk15	PE
Nudt21	PE
Tecr	PE
Vwa8	PE
Msi2	PE
Klc2	PE
Plg	PE
Ces2b	PE
Abi2	PE
Efemp2	PE
Ipo7	PE
Usp10	PE
Ubap2l	PE
Chchd4	PE
Coq9	PE
Serpind1	PE
Nop56	PE
Plod2	PE
Sel1l	PE
Lsm7	PE
Sfrp1	PE
Pm20d1	PE
Rab11fip3	PE
Ctbp1	PE
Tmem258	PE
Smu1	PE
Cnpy4	PE
Hyi	PE
Hmgcs2	PE
Rufy3	PE
Clmn	PE
Ralgapa2	PE
Psmb8	PE
Hnmt	PE
Pttg1ip	PE
Cask	PE
Ube2i	PE
Dnm1l	PE
Wdfy1	PE
Shpk	PE
Cmas	PE
Tial1	PE
Upp1	PE
Cybb	PE
Hacl1	PE
Tlk2	PE
Mtco1	PE
Mep1b	PE
F2	PE
Top2b	PE
Mpi	PE
Pfkm	PE
Arpc5l	PE
Npc2	PE
Apeh	PE
Gcat	PE
Isca2	PE
Tm9sf1	PE
Cd36	PE
Grwd1	PE
Vta1	PE
Lyrm4	PE
Cul2	PE
Tmem30a	PE
Gla	PE
Opa1	PE
Acot10	PE
Slc22a18	PE
Fabp5	PE
Serping1	PE
Cul3	PE
Prkra	PE
Coq6	PE
Adh1	PE
Nudcd2	PE
Npl	PE
Adam10	PE
Nampt	PE
Ssbp1	PE
Gls2	PE
Ncam1	PE
Hk3	PE
Slc22a1	PE
Serpinb9b	PE
Brox	PE
Sdcbp	PE
S100a6	PE
Nptn	PE
Uba2	PE
Gm5218	PE
Nckap1	PE
Ndufv3	PE
Hao2	PE
Rmdn1	PE
Upf1	PE
Ddost	PE
Pdxdc1	PE
Iscu	PE
Renbp	PE
Cisd3	PE
Ktn1	PE
Macf1	PE
Lsm6	PE
Ghitm	PE
Trim33	PE
Ncf1	PE
Nudt2	PE
Ndufa3	PE
Uap1	PE
Gsk3a	PE
Slc4a1	PE
Adhfe1	PE
Napsa	PE
Pef1	PE
Stx3	PE
Snx9	PE
Triap1	PE
Pmpcb	PE
Ubl5	PE
Selenos	PE
Rpl39	PE
Nup98	PE
Hsd17b12	PE
Nsf	PE
Git1	PE
Eny2	PE
Pla2g4a	PE
Fuca1	PE
Mrc2	PE
Edf1	PE
Ak1	PE
Naa16	PE
Tsta3	PE
Bckdk	PE
Ranbp2	PE
Serpinf1	PE
Commd2	PE
2023-09-04	PE
Lyz1	PE
Arhgef12	PE
Srpk1	PE
Rcn3	PE
Sepsecs	PE
Man2a1	PE
Fkbp2	PE
Galk2	PE
Lrba	PE
Tor1aip1	PE
Gng5	PE
Ppox	PE
Snrpf	PE
Sec62	PE
Chd3	PE
Gm5431	PE
Ddx58	PE
Lad1	PE
Nfkb1	PE
Slc25a22	PE
Cd151	PE
Ccdc93	PE
Acad10	PE
Mpc1	PE
Mapre1	PE
Brk1	PE
H2-Eb1	PE
Sumo1	PE
Epb41l1	PE
Abcb10	PE
Prep	PE
Nes	PE
Smarca5	PE
Hdhd2	PE
Mrps36	PE
Cops3	PE
Luc7l3	PE
Acad11	PE
Thumpd1	PE
Sart3	PE
Chmp1b1	PE
Mrc1	PE
Ctnnbl1	PE
Sptlc2	PE
Fkbp8	PE
Ttc36	PE
Ppp6c	PE
Apoc1	PE
Chuk	PE
Cpt2	PE
Ociad2	PE
Ppif	PE
Ociad1	PE
Emc4	PE
Syne2	PE
Pld3	PE
Rpl37	PE
Fggy	PE
Ndufa2	PE
Ssr1	PE
Prpsap2	PE
Lima1	PE
Rps6ka1	PE
Pigt	PE
Dctn3	PE
Isoc2a	PE
Emb	PE
Cbr3	PE
Cfb	PE
Ctsc	PE
Crip2	PE
Itpa	PE
Igfals	PE
Sacs	PE
Tanc1	PE
Pds5b	PE
Igfbp4	PE
Utrn	PE
Anks4b	PE
Ctsh	PE
Sun1	PE
Atp5i	PE
Elmo2	PE
Yipf5	PE
Stx12	PE
Exoc1	PE
Speer4a	PE
Rtn1	PE
Ankrd31	PE
Igkv6-17	PE
Pgp	PE
Crat	PE
Afmid	PE
Pip4k2c	PE
Olfr109	PE
Yme1l1	PE
Pbld1	PE
Dpagt1	PE
Fmo4	PE
Lrguk	PE
Ankfy1	PE
Ndufb11	PE
Vmn2r53	PE
Frrs1	PE
Itih2	PE
Cyp2c37	PE
Ptbp2	PE
Nup62	PE
Znf784	PE
Arpc1a	PE
Lcmt1	PE
Puf60	PE
Esyt1	PE
Tmc8	PE
Sfxn2	PE
Fam136a	PE
Ppp2r5d	PE
Cope	PE
Usp9x	PE
A630010A05Rik	PE
Ivns1abp	PE
G6pc	PE
Stard5	PE
Usp1	PE
Psme3	PE
Fmo5	PE
Thop1	PE
Amdhd2	PE
Ufc1	PE
Depdc1b	PE
Pea15	PE
Ermp1	PE
Abca8a	PE
Impad1	PE
Lancl1	PE
Prcd	PE
Nars2	PE
Ssr4	PE
Spp1	PE
Aars2	PE
Them6	PE
Cyba	PE
Casp7	PE
Pgm3	PE
Parp14	PE
Cisd2	PE
Pola2	PE
Vbp1	PE
Usp7	PE
Yars	PE
Krt82	PE
Mogs	PE
Hspa12b	PE
Uba6	PE
Xlr	PE
Slc5a12	PE
Oxsr1	PE
Ubxn1	PE
Gns	PE
Hjurp	PE
Dag1	PE
Spp2	PE
Tnr	PE
Kbtbd11	PE
Rragc	PE
Afdn	PE
Npepl1	PE
Cd9	PE
Rbm39	PE
Maoa	PE
Itih3	PE
Adal	PE
Dnah17	PE
Il9	PE
Slc5a5	PE
Lrrk2	PE
Tatdn2	PE
Dnm3	PE
Csad	PE
Map3k4	PE
Adra1b	PE
Tas2r131	PE
1110004F10Rik	PE
Nop58	PE
Llgl2	PE
Napg	PE
Plekha7	PE
Mettl27	PE
Olfr1124	PE
Cenpv	PE
Snrpg	PE
Tom1	PE
Mpo	PE
Magohb	PE
Tal2	PE
Tbc1d1	PE
Smc1a	PE
Fkbp9	PE
Sntb2	PE
Ocln	PE
Skor1	PE
Fryl	PE
Mcam	PE
Slc43a2	PE
Vezf1	PE
Pigk	PE
Sugct	PE
Plb1	PE
Coq3	PE
Mmgt1	PE
Xrra1	PE
Gpnmb	PE
Hspbp1	PE
Pfdn6	PE
Phyh	PE
Guk1	PE
Glrx3	PE
Exoc7	PE
Srp54c	PE
Hmox2	PE
Phip	PE
Myo5b	PE
Ccdc146	PE
Lamtor2	PE
Wdr82	PE
Smc3	PE
Mvk	PE
Neurod4	PE
Nrk	PE
Fblim1	PE
Sf3b2	PE
Aup1	PE
Stat5a	PE
Osgep	PE
Sorbs3	PE
Clec16a	PE
Tbc1d17	PE
Rbp4	PE
Naf1	PE
Negr1	PE
Ighm	PE
Shcbp1	PE
Acox3	PE
Hip1	PE
Tmem196	PE
Hfm1	PE
