# Supplementary material for: HECT, UBA and WWE domain containing 1 represses cholesterol efflux during CD4+ T cell activation in Sjögren’s syndrome
Source: Front Pharmacol. 2023 Jun 26;14:1191692. doi: 10.3389/fphar.2023.1191692 (PMC10330700; doi:10.3389/fphar.2023.1191692)
Supplement: Supplementary file 5 [file Table1.XLSX]

## Sheet: Sheet1
Additional file 1. Data banks/repositories corresponding to all datasets analyzed in this study
Dataset	Full name	Direct web link
Bioconductor	Bioconductor	http://www.bioconductor.org/
GEO	Gene Expression Omnibus database	https://www.ncbi.nlm.nih.gov/geo/
GSE143153	details of GSE143153	https://www.ncbi.nlm.nih.gov/geo/query/acc.cgi?acc=gse143153
GSE94510	details of GSE94510	https://www.ncbi.nlm.nih.gov/geo/query/acc.cgi?acc=gse94510
R statistical language	R statistical language(Version 4.10.0)	https://www.r-project.org/
